# Supplementary material for: Integrating transcriptomic network reconstruction and eQTL analyses reveals mechanistic connections between genomic architecture and Brassica rapa development
Source: PLoS Genet. 2019 Sep 12;15(9):e1008367. doi: 10.1371/journal.pgen.1008367 (PMC6759183; doi:10.1371/journal.pgen.1008367)
Supplement: S1 Table — (CSV) [file pgen.1008367.s007.csv]

S3. QTLs identified based on FVT trait estimates. QTL start and ned indicated 1.5 LOD support limits. All locations and intervals are given in cM. The reference state is the R500 parent. i.e. for a �positive� trait R500 alleles would increase trait values and IMB211 alleles would decrease trait values.
FVT trait	Year	Treatment	df	chr	start.position	start.marker	QTL.position	QTL.LOD	QTL.marker	end.position	end.marker	qtl.direction	N	PVE
Hmax	2011	UN	1	3	27.68952061	A03x4696463	28.95011608	5.871975833	A03x5068034	41	c3.loc41	positive	119	20.32697061
Hmax	2011	UN	1	6	37	c6.loc37	40.65632987	3.63618927	A06x16272595	55	c6.loc55	positive	119	13.12644872
iD	2011	UN	1	3	21.36180046	A03x3997839	27.26953321	4.437693161	A03x4610765	29.85067975	A03x5282749	positive	119	15.77967332
d	2011	UN	1	3	15.1985741	A03x2583078	27.26953321	3.560518798	A03x4610765	64.54333159	A03x12103128	positive	119	12.87167843
r	2012	UN	1	3	36.65426587	A03x6224923	38.35193731	9.49654788	A03x6417941	41	c3.loc41	negative	119	30.7540858
r	2012	UN	1	5	67	c5.loc67	78	3.548027486	c5.loc78	86	c5.loc86	positive	119	12.8295504
r	2012	UN	1	10	34.3258749	A10x7761819	51	5.178850293	c10.loc51	63.71138796	A10x12980681	negative	119	18.16096509
r	2012	CR	1	3	25.15752592	A03x4296437	38.76130593	6.072571839	A03x6438843	48.90847836	A03x8927035	negative	119	20.9430657
r	2012	CR	1	10	48.30994975	A10x11176662	51	8.295659024	c10.loc51	63.71138796	A10x12980681	negative	119	27.46006547
Hmax	2012	UN	1	3	27.68952061	A03x4696463	28.95011608	6.57236424	A03x5068034	31.20147805	A03x5537477	positive	119	22.45744678
Hmax	2012	UN	1	10	27	c10.loc27	55.9182993	5.105842314	A10x12093873	68	c10.loc68	positive	119	17.92941594
Hmax	2012	CR	1	1	13.22116633	A01x5810657	33.39309516	2.689285936	A01x9047566	92.52001138	A01x26761091	positive	119	9.883997781
Hmax	2012	CR	1	3	26.41783475	A03x4610440	29.40041366	8.536271971	A03x5228969	30.30094585	A03x5377872	positive	119	28.13238308
Hmax	2012	CR	1	6	39.43182027	A06x15703657	50.49325794	6.940037325	A06x19335038	51.71755716	A06x20213670	positive	119	23.55295245
Hmax	2012	CR	1	10	52	c10.loc52	55.9182993	10.43457733	A10x12093873	57.55055467	A10x12302999	positive	119	33.22268506
iD	2012	UN	1	3	7.801424376	A03x1519967	9.025933977	19.59977962	A03x1626782	10.65767774	A03x2005993	positive	119	53.16269056
iD	2012	UN	1	3	38.76130593	A03x6438843	61.21623972	4.816553657	A03x11181150	69.45129618	A03x13531256	positive	119	17.00546073
iD	2012	UN	1	6	41.47245929	A06x16718394	42.29936679	9.16773175	A06x16850333	43.11549621	A06x17027456	negative	119	29.86731358
iD	2012	UN	1	7	17	c7.loc17	19.42432684	7.265153839	A07x9609685	22.30001993	A07x10543102	negative	119	24.50875738
iD	2012	UN	1	9	30.56009805	A09x4973225	33.53409762	8.345226383	A09x5092424	36	c9.loc36	negative	119	27.5990784
iD	2012	UN	1	9	55.25540087	A09x9319909	57.74528634	6.788437121	A09x10412152	60	c9.loc60	positive	119	23.10313759
iD	2012	UN	1	9	89	c9.loc89	91.42857178	10.12302586	A09x29142734	95.57872475	A09x29800389	positive	119	32.4126978
iD	2012	UN	1	10	54.66275685	A10x11955526	55.9182993	33.73417172	A10x12093873	57.14238481	A10x12262515	positive	119	72.89564164
iD	2012	CR	1	3	8.209594243	A03x1527696	9.842273969	14.48303142	A03x1786910	12.32088044	A03x2082804	positive	119	42.9063633
iD	2012	CR	1	6	38	c6.loc38	50.49325794	6.494946965	A06x19335038	51.30938737	A06x20199695	positive	119	22.22478372
iD	2012	CR	1	7	17	c7.loc17	19.42432684	5.711835039	A07x9609685	22.30001993	A07x10543102	negative	119	19.83168188
iD	2012	CR	1	9	29	c9.loc29	33.53409762	5.129613882	A09x5092424	36.55211726	A09x5442162	negative	119	18.00488072
iD	2012	CR	1	9	53.62365711	A09x8395309	57.74528634	3.434687263	A09x10412152	68	c9.loc68	positive	119	12.44636861
iD	2012	CR	1	9	88.57159302	A09x28366447	89.38793276	6.594463965	A09x28737750	97.21405125	A09x30032517	positive	119	22.52373555
iD	2012	CR	1	10	54.66275685	A10x11955526	56	29.56314787	c10.loc56	56.32604507	A10x12178600	positive	119	68.14773121
d	2012	UN	1	3	7.801424376	A03x1519967	10.24993152	10.24179939	A03x1851066	10.65767774	A03x2005993	positive	119	32.72264362
d	2012	UN	1	9	92.25526458	A09x29513029	105.2444123	4.651298903	A09x31430368	112	c9.loc112	positive	119	16.47299503
d	2012	UN	1	10	54.66275685	A10x11955526	55	21.06396646	c10.loc55	56.32604507	A10x12178600	positive	119	55.74281806
d	2012	CR	1	3	2.433530965	A03x356060	3.689519455	7.867779862	A03x992366	30.30094585	A03x5377872	positive	119	26.24891639
d	2012	CR	1	9	57	c9.loc57	93.4921685	2.578529851	A09x29718917	113	c9.loc113	positive	119	9.496919065
d	2012	CR	1	10	54.66275685	A10x11955526	56	20.50379246	c10.loc56	56.32604507	A10x12178600	positive	119	54.77293075
