# Supplementary material for: Integrating transcriptomic network reconstruction and eQTL analyses reveals mechanistic connections between genomic architecture and Brassica rapa development
Source: PLoS Genet. 2019 Sep 12;15(9):e1008367. doi: 10.1371/journal.pgen.1008367 (PMC6759183; doi:10.1371/journal.pgen.1008367)
Supplement: S2 Table — (CSV) [file pgen.1008367.s008.csv]

S4. Unique genes found under FVT QTLs.
	.id	name	chrom	start	end	subject	AGI	At_symbol	At_description	perc_ID	aln_length	mismatch	gap_open	qstart	qend	sstart	send	eval	score
1	QTL1	Bra029075	A03	6226990	6229080	AT5G53320.1	AT5G53320	NA	NA	84.361	1816	247	10	99	1891	1	1802	0	1983
2	QTL1	Bra029076	A03	6229955	6231513	AT5G53300.1	AT5G53300	UBC10	Encodes a ubiquitin conjugating enzyme.	93.905	443	27	0	181	623	1	443	0	677
3	QTL1	Bra029079	A03	6250806	6252396	AT5G53290.1	AT5G53290	CRF3	encodes a member of the ERF (ethylene response factor) subfamily B-5 of ERF/AP2 transcription factor family. The protein contains one AP2 domain. There are 7 members in this subfamily.	75.14	1074	187	16	309	1315	5	1065	0	733
4	QTL1	Bra029080	A03	6257907	6260231	AT5G58230.1	AT5G58230	ATMSI1;MEE70;MSI1	Encodes a WD-40 repeat containing protein that functions in chromatin assembly as part of the CAF1 and FIE complex. Mutants exhibit parthenogenetic development that includes proliferation of unfertilized endosperm and embryos. In heterozygous plants 50% of embryos abort. Of the aborted embryos the early aborted class are homozygous and the later aborting lass are heterozygotes in which the defect…	84.091	176	28	0	73	248	274	449	3.28E-48	192
5	QTL1	Bra029081	A03	6271022	6278156	AT5G02050.1	AT5G02050	NA	NA	78.033	305	58	3	385	683	496	797	2.09E-63	242
6	QTL1	Bra029083	A03	6284270	6284937	AT5G02050.1	AT5G02050	NA	NA	79.853	273	49	1	282	548	522	794	1.41E-64	246
7	QTL1	Bra029084	A03	6287138	6288184	AT5G53280.1	AT5G53280	PDV1	An integral outer envelope membrane protein (as its homolog PDV2), component of the plastid division machinery. Similar to ARC5, PDV1 localized to a discontinuous ring at the division site in wild-type plants. PDV1 and PDV2 are required for localization of ARC5 at the chloroplast division site. Topological analysis showed that the large N-terminal region of PDV1 upstream of the transmembrane heli…	80.352	738	118	8	55	789	723	10	0	666
8	QTL1	Bra029085	A03	6290639	6291247	AT5G53260.1	AT5G53260	NA	NA	80.98	510	91	2	8	517	8	511	1.22E-134	479
9	QTL1	Bra029086	A03	6292181	6293025	AT5G53250.1	AT5G53250	AGP22;ATAGP22	NA	90.625	192	18	0	224	415	192	1	2.06E-70	266
10	QTL1	Bra029087	A03	6293054	6295145	AT5G53220.1	AT5G53220	NA	NA	71.181	1152	206	21	285	1358	1107	4	1.87E-170	600
11	QTL1	Bra029088	A03	6301917	6304320	AT5G53210.1	AT5G53210	SPCH	Encodes a basic helix-loop-helix (bHLH) transcription factor that is necessary and sufficient for the asymmetric divisions that establish the stomatal lineage in Arabidopsis thaliana. Expression of SPCH in young epidermal cells allows these cells to make asymmetric divisions. SPCH is a substrate of a kinase MPK3 and MPK6.	88.137	1079	95	4	147	1192	17	1095	0	1380
12	QTL1	Bra029089	A03	6306623	6308221	AT5G53200.1	AT5G53200	TRY	NA	93.506	154	10	0	958	1111	154	1	2.03E-60	233
13	QTL1	Bra029090	A03	6315995	6316671	AT5G53190.1	AT5G53190	AtSWEET3;SWEET3	NA	76.573	286	46	6	258	529	501	779	1.52E-52	206
14	QTL1	Bra029091	A03	6320071	6323293	AT5G53180.1	AT5G53180	ATPTB2;PTB2	Encodes one of the two polypyrimidine tract-binding (PTB) protein homologs in the Arabidopsis genome. Double mutants have defects in pollen germination.	85.188	1303	146	7	121	1389	1	1290	0	1490
15	QTL1	Bra029092	A03	6323297	6325131	AT5G53170.1	AT5G53170	FTSH11	encodes an FtsH protease that is localized to the chloroplast and the mitochondrion	86.31	168	22	1	129	295	1908	2075	1.79E-49	196
16	QTL1	Bra029093	A03	6325490	6327836	AT5G53160.2	AT5G53160	PYL8;RCAR3	Encodes RCAR3, a regulatory component of ABA receptor. Interacts with protein phosphatase 2Cs ABI1 and ABI2. Stimulates ABA signaling.	88.868	521	55	1	576	1096	553	36	0	677
17	QTL1	Bra029094	A03	6333703	6334992	AT3G21910.1	AT3G21910	NA	NA	66.914	807	192	20	149	889	1	798	1.99E-59	230
18	QTL1	Bra029095	A03	6336136	6339635	AT5G53140.1	AT5G53140	NA	NA	83.651	1260	140	9	334	1545	1263	22	0	1362
19	QTL1	Bra029096	A03	6340364	6343367	AT5G53100.1	AT5G53100	NA	NA	86.489	1088	144	1	164	1248	1094	7	0	1297
20	QTL1	Bra029097	A03	6345482	6346430	AT5G03000.1	AT5G03000	NA	NA	72.085	283	67	6	103	379	311	587	8.86E-32	138
21	QTL1	Bra029098	A03	6347458	6349560	AT5G53635.1	AT5G53635	NA	NA	68.043	920	206	16	603	1499	857	3	7.31E-93	342
22	QTL1	Bra029099	A03	6352615	6355969	AT5G53050.2	AT5G53050	NA	NA	84.502	1084	144	3	72	1143	120	1191	0	1205
23	QTL1	Bra029100	A03	6355997	6357229	AT5G53045.1	AT5G53045	NA	NA	86.713	286	38	0	124	409	1	286	2.46E-94	345
24	QTL1	Bra029101	A03	6359444	6361136	AT5G52900.1	AT5G52900	MAKR6	NA	85.345	696	87	4	287	970	16	708	0	791
25	QTL1	Bra029102	A03	6370825	6371339	AT5G52890.1	AT5G52890	NA	NA	83.333	180	30	0	246	425	765	944	7.21E-48	190
26	QTL1	Bra029103	A03	6372581	6373981	AT1G54400.1	AT1G54400	NA	NA	81.341	552	103	0	216	767	552	1	3.64E-150	531
27	QTL1	Bra029104	A03	6382386	6387497	AT5G52882.1	AT5G52882	NA	NA	89.516	2499	226	4	589	3060	1	2490	0	3341
28	QTL1	Bra029105	A03	6390840	6392820	AT5G52870.1	AT5G52870	MAKR5	NA	73.255	1017	167	16	110	1057	1	981	7.76E-180	630
29	QTL1	Bra029106	A03	6398093	6400282	AT5G52840.1	AT5G52840	NA	NA	88.063	511	58	1	239	749	508	1	0	645
30	QTL1	Bra029107	A03	6403151	6404298	AT5G52760.1	AT5G52760	NA	NA	74.25	400	76	9	292	685	379	1	9.67E-63	241
31	QTL1	Bra029108	A03	6407348	6410244	AT2G25840.1	AT2G25840	OVA4	NA	87.196	1070	130	3	214	1278	1209	142	0	1305
32	QTL1	Bra029109	A03	6411684	6412278	AT5G52670.1	AT5G52670	NA	NA	84.641	306	47	0	4	309	306	1	4.32E-93	340
33	QTL1	Bra100572	A03	6411684	6412126	AT3G02970.1	AT3G02970	EXL6	NA	85.907	518	64	2	15	526	521	7	1.20E-172	605
34	QTL1	Bra029111	A03	6415599	6418393	AT5G52660.1	AT5G52660	NA	NA	87.855	881	92	5	84	961	123	991	0	1097
35	QTL1	Bra029112	A03	6418833	6420161	AT4G25740.1	AT4G25740	NA	NA	82.784	546	70	6	81	614	1	534	9.68E-158	556
36	QTL1	Bra029113	A03	6422082	6422945	AT5G52600.1	AT5G52600	AtMYB82;MYB82	Member of the R2R3 factor gene family.	83.498	606	78	9	18	610	10	606	2.38E-177	621
37	QTL1	Bra029114	A03	6428106	6431282	AT5G52540.1	AT5G52540	NA	NA	83.547	1404	204	7	41	1435	1	1386	0	1483
38	QTL1	Bra029115	A03	6432660	6433709	AT5G52440.1	AT5G52440	HCF106	HCF106; nuclear gene for chloroplast. Thylakoid membrane delta pH translocation pathway component protein; related to Escherichia coli TatA and TatB	83.173	208	26	1	177	375	709	502	3.75E-57	221
39	QTL1	Bra029116	A03	6438159	6439580	AT5G52440.1	AT5G52440	HCF106	HCF106; nuclear gene for chloroplast. Thylakoid membrane delta pH translocation pathway component protein; related to Escherichia coli TatA and TatB	82.129	789	90	7	215	958	783	1	0	801
40	QTL1	Bra029117	A03	6442066	6444647	AT5G52400.1	AT5G52400	CYP715A1	member of CYP715A	89.184	1544	161	2	2	1539	1559	16	0	2028
41	QTL1	Bra029118	A03	6453932	6455935	AT5G52380.1	AT5G52380	NA	NA	82.482	822	111	6	309	1112	1	807	0	836
42	QTL1	Bra029119	A03	6456516	6457915	AT5G52360.1	AT5G52360	ADF10	NA	89.855	414	42	0	186	599	1	414	2.65E-158	558
43	QTL1	Bra029120	A03	6460580	6462077	AT5G52320.1	AT5G52320	CYP96A4	member of CYP96A	84.427	1509	223	1	1	1497	1	1509	0	1669
44	QTL1	Bra029121	A03	6463557	6466025	AT5G52300.1	AT5G52300	LTI65;RD29B	encodes a protein that is induced in expression in response to water deprivation such as cold, high-salt, and dessication. The response appears to be via abscisic acid. The promoter region contains two ABA-responsive elements (ABREs) that are required for the dehydration-responsive expression of rd29B as cis-acting elements. Protein is a member of a gene family with other members found plants, an…	75.105	948	168	12	184	1097	1860	947	0	654
45	QTL1	Bra029123	A03	6474330	6476223	AT5G53080.1	AT5G53080	NA	NA	69.965	283	43	6	211	451	345	63	5.70E-32	138
46	QTL1	Bra029124	A03	6479065	6480481	AT1G54270.1	AT1G54270	EIF4A-2	member of eIF4A - eukaryotic initiation factor 4A	89.5	1219	125	1	15	1233	24	1239	0	1620
47	QTL1	Bra029125	A03	6481964	6482351	AT1G73150.1	AT1G73150	GTE3	Bromodomain and extra terminal domain family protein. Binds to acetyl-histone H3. Binding is reduced when GTE3 is SUMOylated by SIZ1.	70.336	327	43	7	14	286	464	138	5.89E-42	170
48	QTL1	Bra029127	A03	6488447	6494399	AT5G52290.1	AT5G52290	SHOC1	Encodes a protein with similarity to XPF endonucleases. Loss of function mutations have defects in meiosis- specifically a reduction in the number of chiasmata. As a result both pollen and embryo sacs are abnormal and plants have severely reduced fertility.	82.992	4886	662	23	1	4818	1	4785	0	5113
49	QTL1	Bra029128	A03	6496038	6496997	AT5G52270.1	AT5G52270	NA	NA	85.487	503	73	0	1	503	1	503	1.86E-164	578
50	QTL1	Bra029129	A03	6496911	6498454	AT5G52260.1	AT5G52260	AtMYB19;MYB19	Member of the R2R3 factor gene family.	84.932	803	103	4	447	1234	800	1	0	901
51	QTL1	Bra029130	A03	6500909	6501989	AT5G46630.1	AT5G46630	AP2M	clathrin adaptor complexes medium subunit family protein, contains Pfam profile: PF00928 adaptor complexes medium subunit family; similar to micro-adaptins of clathrin coated vesicle adaptor complexes	89.444	180	19	0	236	415	262	83	3.37E-62	239
52	QTL1	Bra029131	A03	6502909	6504409	AT5G52250.1	AT5G52250	EFO1;RUP1	Encodes a transducin protein whose gene expression is induced by UV-B. This induction is reduced in hy5 mutant and may be a target of HY5 during UV-B response.	83.793	1160	154	11	88	1229	1144	1	0	1225
53	QTL1	Bra029132	A03	6505448	6507133	AT5G52210.1	AT5G52210	ATARLB1;ATGB1;GB1	A member of ARF-like GTPase family. A thaliana has 21 members, in two subfamilies, ARF and ARF-like (ARL) GTPases.	87.702	618	76	0	232	849	618	1	0	773
54	QTL1	Bra029133	A03	6507237	6509036	AT5G52200.1	AT5G52200	AtI-2;I-2	NA	77.273	550	72	14	128	649	1	525	7.33E-115	414
55	QTL1	Bra029134	A03	6509653	6513759	AT5G52190.1	AT5G52190	NA	NA	79.68	625	115	3	62	674	1	625	1.16E-156	553
56	QTL1	Bra029135	A03	6513744	6514324	AT5G52160.1	AT5G52160	NA	NA	83.658	257	36	1	196	446	291	35	2.94E-73	275
57	QTL1	Bra029137	A03	6518923	6523124	AT5G52120.1	AT5G52120	AtPP2-A14;PP2-A14	NA	89.714	875	87	1	345	1216	1	875	0	1171
58	QTL1	Bra029139	A03	6524977	6527170	AT5G52110.1	AT5G52110	CCB2;HCF208	NA	85.544	837	106	2	102	932	1	828	0	969
59	QTL1	Bra029140	A03	6526863	6528641	AT5G52100.1	AT5G52100	CRR1	Is essential for chloroplast NAD(P)H dehydrogenase activity, which is involved in electron transfer between PSII and PSI. Likely functions in biogenesis or stabilization of the NAD(P)H dehydrogenase complex.	92.47	903	62	1	1	903	897	1	0	1323
60	QTL1	Bra029141	A03	6530132	6536901	AT5G52070.1	AT5G52070	NA	NA	68.576	576	159	12	274	837	585	20	5.47E-47	188
61	QTL1	Bra029142	A03	6545810	6548257	AT5G52060.1	AT5G52060	ATBAG1;BAG1	A member of Arabidopsis BAG (Bcl-2-associated athanogene) proteins, plant homologs of mammalian regulators of apoptosis. Plant BAG proteins are multi-functional and remarkably similar to their animal counterparts, as they regulate apoptotic-like processes ranging from pathogen attack, to abiotic stress, to plant development.	83.868	1029	121	6	585	1574	7	1029	0	1121
62	QTL1	Bra100573	A03	6554431	6555244	AT3G03790.2	AT3G03790	NA	NA	86.735	196	26	0	1	196	1627	1822	2.29E-62	237
63	QTL1	Bra029145	A03	6560958	6562714	AT5G52050.1	AT5G52050	NA	NA	79.085	1530	288	8	178	1694	1518	8	0	1310
64	QTL1	Bra029146	A03	6567831	6570515	AT5G52040.1	AT5G52040	At-RS41;ATRSP41;RS41	encodes an arginine/serine-rich splicing factor. transcript is alternatively spliced and is differentially expressed in different tissues (flowers, roots, stems, and leaves) examined.	81.216	1102	154	17	229	1308	1071	1	0	1025
65	QTL1	Bra029147	A03	6576797	6577621	AT5G52020.1	AT5G52020	NA	encodes a member of the DREB subfamily A-4 of ERF/AP2 transcription factor family. The protein contains one AP2 domain. There are 17 members in this subfamily including TINY.	74.576	708	102	10	112	750	1	699	3.04E-138	491
66	QTL1	Bra029148	A03	6578309	6580276	AT5G52010.1	AT5G52010	NA	NA	79.766	1196	208	8	224	1390	1	1191	0	1061
67	QTL1	Bra029149	A03	6580630	6583080	AT5G51980.1	AT5G51980	NA	NA	82.154	1328	189	8	169	1472	1	1304	0	1333
68	QTL1	Bra029150	A03	6583136	6583310	AT5G51970.1	AT5G51970	NA	Encodes a putative sorbitol dehydrogenase that can be thiolated in vitro.	89.881	168	17	0	7	174	654	487	3.61E-59	226
69	QTL1	Bra029151	A03	6584684	6587197	AT5G51950.1	AT5G51950	NA	NA	85.982	1762	239	3	1	1755	1	1761	0	2058
70	QTL1	Bra029152	A03	6588294	6590346	AT5G51950.1	AT5G51950	NA	NA	75.629	1629	338	6	229	1799	1727	100	0	1175
71	QTL1	Bra029153	A03	6597538	6599433	AT1G62170.1	AT1G62170	NA	NA	75.152	1312	282	14	17	1306	7	1296	0	874
72	QTL1	Bra029154	A03	6600127	6603755	AT5G51870.3	AT5G51870	AGL71	NA	82.504	663	110	2	266	925	1	660	0	670
73	QTL1	Bra029155	A03	6610492	6613252	AT5G51860.2	AT5G51860	AGL72	NA	86.789	598	73	1	341	938	1	592	0	724
74	QTL1	Bra029157	A03	6621629	6623933	AT5G51840.1	AT5G51840	NA	NA	87.46	622	66	2	319	931	738	120	0	773
75	QTL1	Bra029158	A03	6624080	6625963	AT5G51830.1	AT5G51830	NA	NA	89.244	1032	111	0	207	1238	1032	1	0	1361
76	QTL1	Bra029159	A03	6626659	6628950	AT5G51770.1	AT5G51770	NA	NA	86.76	574	70	2	330	903	1965	1398	0	690
77	QTL1	Bra029160	A03	6631606	6633899	AT5G51760.1	AT5G51760	AHG1	Encodes AHG1 (ABA-hypersensitive germination 1), a putative protein phosphatase 2C (PP2C). Expressed in seeds. AHG1 functions in seed development and germination.	81.417	1270	194	7	166	1417	1246	1	0	1232
78	QTL1	Bra029161	A03	6648469	6649332	AT2G07340.1	AT2G07340	PFD1	NA	87.339	387	49	0	16	402	1	387	3.78E-134	477
79	QTL1	Bra029162	A03	6649668	6658706	AT2G07360.1	AT2G07360	NA	NA	91.177	3593	293	4	258	3832	3587	1	0	5054
80	QTL1	Bra029163	A03	6659032	6660976	AT5G51600.1	AT5G51600	ATMAP65-3;MAP65-3;PLE	Mutant has defective roots. Essential for giant cell ontogenesis. Role in organizing the mitotic microtubule array during both early and late mitosis in all plant organs.	85.504	814	108	5	309	1122	1305	2108	0	922
81	QTL1	Bra029164	A03	6661860	6664449	AT5G51590.1	AT5G51590	AHL4	NA	82.04	1314	143	16	545	1819	1	1260	0	1317
82	QTL1	Bra029165	A03	6666473	6667380	AT5G51580.1	AT5G51580	NA	NA	70.986	355	77	5	560	891	314	665	9.65E-44	178
83	QTL1	Bra029166	A03	6668068	6669956	AT5G51570.1	AT5G51570	NA	NA	88.558	874	97	1	248	1118	874	1	0	1124
84	QTL1	Bra029167	A03	6670272	6671554	AT3G45030.1	AT3G45030	NA	NA	86.592	358	48	0	269	626	375	18	8.02E-120	430
85	QTL1	Bra029168	A03	6672042	6673362	AT5G51545.1	AT5G51545	LPA2	Encodes LPA2 (low psii accumulation2), an intrinsic thylakoid membrane protein required for efficient assembly of Photosystem II.	79.433	564	80	2	291	824	558	1	2.37E-146	518
86	QTL1	Bra029169	A03	6674332	6677942	AT5G51540.1	AT5G51540	NA	NA	87.01	2117	224	4	5	2070	2117	1	0	2607
87	QTL1	Bra029170	A03	6682191	6684180	AT5G51500.1	AT5G51500	NA	NA	80.691	1621	268	6	78	1662	12	1623	0	1526
88	QTL1	Bra029171	A03	6683531	6686922	AT5G51480.1	AT5G51480	SKS2	NA	82.007	1734	309	1	957	2687	1765	32	0	1719
89	QTL1	Bra029172	A03	6695016	6695880	AT5G59320.1	AT5G59320	LTP3	Predicted to encode a PR (pathogenesis-related) protein. Belongs to the lipid transfer protein (PR-14) family with the following members: At2g38540/LTP1, At2g38530/LTP2, At5g59320/LTP3, At5g59310/LTP4, At3g51600/LTP5, At3g08770/LTP6, At2g15050/LTP7, At2g18370/LTP8, At2g15325/LTP9, At5g01870/LTP10, At4g33355/LTP11, At3g51590/LTP12, At5g44265/LTP13, At5g62065/LTP14, At4g08530/LTP15.	84	350	43	3	94	432	1	348	4.40E-104	378
90	QTL1	Bra029173	A03	6698085	6700144	AT5G51470.1	AT5G51470	NA	NA	85.51	1746	250	1	57	1799	1746	1	0	2006
91	QTL1	Bra100575	A03	6701633	6702206	AT3G03950.1	AT3G03950	ECT1	Physically interacts with CIPK1. Located in the nucleus.	70.833	240	31	1	1	201	532	771	9.40E-36	149
92	QTL1	Bra100576	A03	6704969	6705244	AT5G63940.1	AT5G63940	NA	NA	87.5	416	42	2	1	408	1609	2022	3.67E-146	517
93	QTL1	Bra029174	A03	6707313	6708325	AT5G51440.1	AT5G51440	NA	NA	77.08	637	97	10	218	810	632	1	1.20E-137	489
94	QTL1	Bra029175	A03	6708531	6711119	AT5G51410.1	AT5G51410	NA	NA	88.095	1008	117	1	1	1008	1	1005	0	1276
95	QTL1	Bra029176	A03	6711502	6713403	AT5G51380.1	AT5G51380	NA	NA	77.665	1482	277	8	160	1629	1440	1	0	1193
96	QTL1	Bra029177	A03	6716144	6719879	AT5G51300.1	AT5G51300	NA	NA	84.11	2190	252	12	264	2393	262	2415	0	2414
97	QTL1	Bra029178	A03	6720035	6723777	AT5G51290.1	AT5G51290	ACD5	NA	88.807	1769	177	4	172	1925	65	1827	0	2298
98	QTL1	Bra029179	A03	6725824	6739282	AT5G51230.1	AT5G51230	AtEMF2;CYR1;EMF2;VEF2	Polycomb group protein with zinc finger domain involved in negative regulation of reproductive development. Forms a complex with FIE, CLF, and MSI1. This complex modulates the expression of target genes including AG, PI and AP3.	81.619	1050	161	9	2082	3115	1103	70	0	1012
99	QTL1	Bra029180	A03	6743451	6745021	AT5G39960.1	AT5G39960	NA	NA	87.351	672	81	2	249	916	879	1550	0	823
100	QTL1	Bra029182	A03	6751189	6752673	AT5G51160.1	AT5G51160	NA	NA	84.254	1340	185	6	32	1356	1329	1	0	1462
101	QTL1	Bra029183	A03	6752692	6755606	AT5G51150.1	AT5G51150	NA	NA	86.554	1599	203	4	394	1983	1596	1	0	1907
102	QTL1	Bra029184	A03	6756739	6759009	AT5G51140.1	AT5G51140	NA	NA	89.192	1101	116	1	9	1109	90	1187	0	1447
103	QTL1	Bra029185	A03	6759335	6761487	AT5G51130.1	AT5G51130	NA	NA	81.884	966	115	11	1	915	957	1	0	958
104	QTL1	Bra029186	A03	6762280	6764178	AT4G06634.1	AT4G06634	AtYY1;YY1	NA	79.843	1146	168	9	189	1286	1158	28	0	1041
105	QTL1	Bra029187	A03	6764595	6766559	AT5G51120.1	AT5G51120	ATPABN1;PABN1	Encodes a homolog of the protein PABN1, a polyadenylation factor subunit.	87.24	674	71	3	147	805	684	11	0	829
106	QTL1	Bra029188	A03	6766745	6768369	AT5G51110.1	AT5G51110	NA	NA	88.312	539	63	0	181	719	121	659	0	688
107	QTL1	Bra029189	A03	6768921	6769573	AT4G09545.1	AT4G09545	CRP4	Encodes a ECA1 gametogenesis related family protein	75.655	267	62	1	159	425	82	345	1.33E-46	187
108	QTL1	Bra029190	A03	6775794	6777845	AT5G51100.1	AT5G51100	FSD2	Fe superoxide dismutase whose mRNA levels are increased in response to exposure to UV-B.	86.851	905	104	4	108	1000	17	918	0	1092
109	QTL1	Bra029191	A03	6779096	6784686	AT3G47090.1	AT3G47090	NA	NA	77.811	2677	561	9	1	2653	1	2668	0	2140
110	QTL1	Bra029192	A03	6784818	6787077	AT4G00650.1	AT4G00650	FLA;FRI;RSB7	Encodes a major determinant of natural variation in Arabidopsis flowering time. Dominant alleles of FRI confer a vernalization requirement causing plants to overwinter vegetatively. Many early flowering accessions carry loss-of-function fri alleles .Twenty distinct haplotypes that contain non-functional FRI alleles have been identified and the distribution analyzed in over 190 accessions. The com…	75.351	499	117	1	920	1418	937	445	1.89E-94	347
111	QTL1	Bra029193	A03	6788238	6792686	AT5G51070.1	AT5G51070	CLPD;ERD1;SAG15	ATP-dependent Clp protease regulatory subunit	87.298	2850	332	8	1	2832	2838	1	0	3499
112	QTL1	Bra029194	A03	6796726	6802215	AT5G51060.1	AT5G51060	ATRBOHC;RBOHC;RHD2	RHD2 (along with RHD3 and RHD4) is required for normal root hair elongation. Has NADPH oxidase activity. Gene is expressed in the elongation and differention zone in trichoblasts and elongating root hairs. RDH2 is localized to the growing tips of root hair cells. It is required for the production of reactive oxygen species in response to extracellular ATP stimulus. The increase in ROS production …	87.555	2740	300	14	206	2932	7	2718	0	3378
113	QTL1	Bra022746	A03	6811691	6813249	AT5G51030.1	AT5G51030	NA	NA	89.577	921	96	0	66	986	25	945	0	1229
114	QTL1	Bra022747	A03	6813949	6815414	AT5G51020.1	AT5G51020	CAA33;CRL	Encodes CRL (CRUMPLED LEAF), a protein localized in the outer envelope membrane of plastids. Mutation in this gene affects the pattern of cell division, cell differentiation and plastid division.	90.223	808	79	0	22	829	1	808	0	1101
115	QTL1	Bra022748	A03	6815267	6816506	AT5G51010.1	AT5G51010	NA	NA	83.716	479	48	4	337	803	465	5	2.11E-147	522
116	QTL1	Bra022749	A03	6817089	6820016	AT5G50970.1	AT5G50970	NA	NA	88.554	1162	109	3	192	1347	1539	396	0	1505
117	QTL1	Bra022750	A03	6821779	6823231	AT5G50930.1	AT5G50930	NA	NA	88.81	420	41	2	268	684	729	313	1.80E-153	542
118	QTL1	Bra022751	A03	6824409	6828353	AT5G50920.1	AT5G50920	ATHSP93-V;CLPC;CLPC1;DCA1;HSP93-V	Encodes a protein that is similar to ATP-dependent Clp protease ATP-binding subunit / ClpC. Involved in protein import into the chloroplast. May provide ATP source that drives the TIC (Translocon at the Inner envelope membrane of Chloroplasts) translocation machinery.	92.255	2789	214	2	386	3173	1	2788	0	4049
119	QTL1	Bra022752	A03	6828828	6830661	AT5G42660.1	AT5G42660	NA	NA	82.086	1390	215	9	9	1384	12	1381	0	1375
120	QTL1	Bra022753	A03	6835406	6837887	AT5G50915.1	AT5G50915	NA	NA	79.425	904	129	8	279	1170	1	859	0	807
121	QTL1	Bra022754	A03	6853183	6856006	AT5G50900.1	AT5G50900	NA	NA	76.485	1667	359	6	266	1917	20	1668	0	1242
122	QTL1	Bra022755	A03	6856372	6858173	AT5G50870.1	AT5G50870	UBC27	NA	90.155	579	57	0	163	741	1	579	0	787
123	QTL1	Bra022756	A03	6860866	6863787	AT5G50860.1	AT5G50860	NA	NA	86.398	1588	189	6	292	1870	174	1743	0	1887
124	QTL1	Bra022757	A03	6863781	6867110	AT5G50850.1	AT5G50850	MAB1	NA	91.848	1104	78	1	438	1541	1092	1	0	1591
125	QTL1	Bra022758	A03	6868308	6871384	AT5G50840.1	AT5G50840	NA	NA	82.85	1242	159	10	254	1480	1203	1	0	1283
126	QTL1	Bra022759	A03	6872613	6874391	AT5G50830.2	AT5G50830	NA	NA	74.747	891	120	14	291	1118	849	1	3.36E-178	625
127	QTL1	Bra022760	A03	6875671	6876462	AT5G50810.1	AT5G50810	TIM8	Encodes a small zinc finger-like protein that is a component of the mitochondrial protein import apparatus.	82.511	223	34	2	68	286	1	222	1.73E-57	223
128	QTL1	Bra022761	A03	6889851	6891585	AT5G50790.1	AT5G50790	AtSWEET10;SWEET10	NA	84.253	870	137	0	180	1049	1	870	0	951
129	QTL1	Bra022762	A03	6892057	6896618	AT5G50780.1	AT5G50780	NA	NA	77.51	2161	356	15	267	2314	2457	314	0	1755
130	QTL1	Bra022763	A03	6900345	6901281	AT5G50760.1	AT5G50760	SAUR55	NA	79.266	545	86	8	269	795	552	17	1.68E-129	462
131	QTL1	Bra022764	A03	6911431	6913909	AT5G50740.3	AT5G50740	NA	NA	86.652	899	84	8	264	1153	1	872	0	1077
132	QTL1	Bra022765	A03	6916185	6917891	AT5G50720.1	AT5G50720	ATHVA22E;HVA22E	Encodes one of five HVA22 homologs in Arabidopsis. HVA22 is an ABA- and stress-inducible gene first isolated from barley. Members of this gene family have only been found in eukaryotes. AtHVA22e mRNA is upregulated to varying degrees in response to cold stress, salt stress, ABA treatment or dehydration.	90.028	351	35	0	106	456	1	351	2.05E-133	475
133	QTL1	Bra022766	A03	6921573	6923786	AT5G50570.1	AT5G50570	SPL13;SPL13A	NA	76.765	1119	128	18	187	1215	1	1077	0	884
134	QTL1	Bra022767	A03	6929569	6933593	AT2G29980.1	AT2G29980	AtFAD3;FAD3	Endoplasmic reticulum enzyme responsible for the synthesis of 18:3 fatty acids from phospholipids. Uses cytochrome b5 as electron donor.	91.214	1161	93	2	137	1288	1161	1	0	1633
135	QTL1	Bra022768	A03	6947628	6950764	AT2G29990.1	AT2G29990	NDA2	NA	86.349	1531	185	4	217	1729	1525	1	0	1822
136	QTL1	Bra022769	A03	6954178	6955305	AT2G30000.1	AT2G30000	NA	NA	89.189	333	36	0	283	615	333	1	1.69E-122	439
137	QTL1	Bra022770	A03	6959823	6961874	AT4G25490.1	AT4G25490	ATCBF1;CBF1;DREB1B	Transcriptional activator that binds to the DRE/CRT regulatory element and induces COR (cold-regulated) gene expression increasing plant freezing tolerance. It encodes a member of the DREB subfamily A-1 of ERF/AP2 transcription factor family (CBF1). The protein contains one AP2 domain. There are six members in this subfamily, including CBF1, CBF2, and CBF3. This gene is involved in response to lo…	82.822	652	95	6	1213	1857	1	642	0	659
138	QTL1	Bra022771	A03	6971945	6976797	AT5G10140.1	AT5G10140	AGL25;FLC;FLF;RSB6	MADS-box protein encoded by FLOWERING LOCUS C - transcription factor that functions as a repressor of floral transition and contributes to temperature compensation of the circadian clock. Expression is downregulated during cold treatment. Vernalization, FRI and the autonomous pathway all influence the state of FLC chromatin. Both maternal and paternal alleles are reset by vernalization, but their…	90.164	244	24	0	1	244	1	244	9.16E-91	333
139	QTL1	Bra022772	A03	6980315	6982033	AT2G30020.1	AT2G30020	NA	Encodes AP2C1. Belongs to the clade B of the PP2C-superfamily. Acts as a MAPK phosphatase that negatively regulates MPK4 and MPK6.	78.028	1197	186	10	320	1446	1	1190	0	998
140	QTL1	Bra022773	A03	6991106	6992455	AT2G30040.1	AT2G30040	MAPKKK14	member of MEKK subfamily	77.837	1313	207	11	106	1340	1	1307	0	1083
141	QTL1	Bra022774	A03	6994217	6996283	AT2G30050.1	AT2G30050	NA	NA	90.258	893	87	0	148	1040	1	893	0	1218
142	QTL1	Bra022775	A03	6996677	6998970	AT2G30060.1	AT2G30060	NA	NA	86.057	667	79	4	352	1017	1	654	0	778
143	QTL1	Bra022776	A03	7007607	7011799	AT2G30070.1	AT2G30070	ATKT1;ATKT1P;ATKUP1;KT1;KUP1	Encodes a high affinity potassium transporter.	89.336	2138	225	1	178	2312	1	2138	0	2827
144	QTL1	Bra022777	A03	7017134	7018196	AT4G38940.1	AT4G38940	NA	NA	67.43	393	109	4	620	1004	674	1055	1.48E-29	131
145	QTL1	Bra022778	A03	7018832	7019900	AT4G38940.1	AT4G38940	NA	NA	65.859	454	125	9	617	1061	674	1106	1.70E-22	107
146	QTL1	Bra022779	A03	7019889	7024754	AT2G30110.1	AT2G30110	ATUBA1;MOS5;UBA1	Encodes a ubiquitin-activating enzyme (E1), involved in the first step in conjugating multiple ubiquitins to proteins targeted for degradation. Gene is expressed in most tissues examined. Mutant is able to revert the constitutive defense responses phenotype of snc1, which indicates the gene is involved in defense response. It also indicates that ubiquitination plays a role in plant defense signal…	90.873	3057	279	0	1390	4446	3243	187	0	4255
147	QTL1	Bra022780	A03	7028737	7032233	AT2G30130.1	AT2G30130	ASL5;LBD12;PCK1	Overexpression/activation tagged allele has epinastic leaves, reduced apical dominance and is sterile. Gene is similar to asymmetric leaves (AS)/lateral organ boundary (LOB) genes which repress KNOX gene expression.	86.007	586	55	4	87	651	1	580	0	693
148	QTL1	Bra022781	A03	7034883	7036852	AT2G30140.1	AT2G30140	UGT87A2	NA	80.537	1377	240	7	144	1504	1	1365	0	1269
149	QTL1	Bra100577	A03	7038016	7038369	AT5G63990.1	AT5G63990	NA	NA	87.129	202	20	1	56	257	782	977	1.81E-65	248
150	QTL1	Bra022782	A03	7041568	7042561	AT2G41910.1	AT2G41910	NA	NA	75.199	754	170	6	200	943	130	876	1.98E-142	506
151	QTL1	Bra022783	A03	7047408	7048416	AT2G30200.1	AT2G30200	EMB3147	NA	77.717	552	36	2	1	465	1182	631	1.79E-144	511
152	QTL1	Bra022784	A03	7051658	7052375	AT2G30230.1	AT2G30230	NA	NA	86.778	537	53	4	23	550	1	528	0	646
153	QTL1	Bra022785	A03	7053558	7057456	AT2G30240.1	AT2G30240	ATCHX13;CHX13	Encodes a plasma membrane localized potassium transporter.	84.705	2491	376	3	220	2706	2490	1	0	2765
154	QTL1	Bra022786	A03	7057618	7059648	AT2G30250.1	AT2G30250	ATWRKY25;WRKY25	member of WRKY Transcription Factor; Group I. Located in nucleus. Involved in response to various abiotic stresses - especially salt stress.	84.512	1188	127	6	245	1381	1182	1	0	1337
155	QTL1	Bra022787	A03	7060913	7062191	AT2G30270.1	AT2G30270	NA	NA	85.61	549	73	2	249	797	545	3	5.58E-180	630
156	QTL1	Bra022788	A03	7066413	7068696	AT2G30300.1	AT2G30300	NA	NA	81.15	1565	205	10	249	1789	1	1499	0	1528
157	QTL1	Bra022789	A03	7074773	7077017	AT2G30320.1	AT2G30320	NA	NA	81.948	1540	204	13	359	1840	1527	4	0	1532
158	QTL1	Bra022791	A03	7081020	7082168	AT5G02980.1	AT5G02980	NA	NA	72.449	98	27	0	1012	1109	173	76	1.01E-06	55.4
159	QTL1	Bra022792	A03	7082673	7084147	AT2G30330.1	AT2G30330	BLOS1	Putative homolog of mammalian BLOC-1 Subunit 1. Protein - protein interaction with BLOS2 and also with SNX1.Located in endomembrane system and hypothesized to be involved in endomembrane transport.	85.619	452	65	0	628	1079	452	1	2.82E-147	522
160	QTL1	Bra022793	A03	7084261	7085749	AT2G30350.2	AT2G30350	NA	NA	76.658	1131	147	11	2	1057	1106	18	0	906
161	QTL1	Bra022794	A03	7088589	7090327	AT2G30360.1	AT2G30360	CIPK11;PKS5;SIP4;SNRK3.22	Encodes a SOS2-like protein kinase that is a member of the CBL-interacting protein kinase family.Loss of function mutants show a decrease in sensitivity to high pH.Phosphorylates AHA2, a plasma membrane H+ ATPase.This phosphorylation appears to regulate the activity of the proton transporter.	80.713	1291	217	7	303	1568	1284	1	0	1204
162	QTL1	Bra022795	A03	7097593	7099778	AT2G30370.2	AT2G30370	CHAL;EPFL6	Encodes a small, potentially secreted protein that acts as an inhibitor of stomatal production though likely not through direct interaction with the TMM receptor. It is homologous to known stomatal regulators EPF1 and EPF2.	84.332	434	62	2	246	676	471	41	1.11E-132	473
163	QTL1	Bra022796	A03	7107780	7108971	AT2G30400.1	AT2G30400	ATOFP2;OFP2	NA	79.529	977	136	9	38	964	1	963	0	877
164	QTL1	Bra022797	A03	7116522	7117934	AT2G43590.1	AT2G43590	NA	NA	85.106	799	114	3	1	798	1	795	0	895
165	QTL1	Bra022798	A03	7119249	7119933	AT2G30410.1	AT2G30410	KIS;TFCA	mutant has embryo defect; enlarged embryo cells and endosperm nuclei; Tubulin Folding Cofactor A	86.58	231	22	1	1	222	112	342	4.61E-75	280
166	QTL1	Bra100578	A03	7123416	7125119	AT5G64430.1	AT5G64430	NA	NA	76.364	495	69	6	1	453	1542	1054	2.35E-105	381
167	QTL1	Bra022799	A03	7127639	7128878	AT2G30440.1	AT2G30440	Plsp2B;TPP	Encodes a thylakoidal processing peptidase that removes signal sequences from proteins synthesized in the cytoplasm and transported into the thylakoid lumen.	90.795	239	20	1	229	465	745	983	1.22E-89	329
168	QTL1	Bra022800	A03	7129766	7130942	AT2G41910.1	AT2G41910	NA	NA	74.592	736	170	5	252	977	858	130	9.65E-134	477
169	QTL1	Bra022801	A03	7133169	7137650	AT2G30470.1	AT2G30470	HSI2;VAL1	HSI2 is a member of a novel family of B3 domain proteins with a sequence similar to the ERF-associated amphiphilic repression (EAR) motif. It functions as an active repressor of the Spo minimal promoter (derived from a gene for sweet potato sporamin A1) through the EAR motif. It contains a plant-specific B3 DNA-binding domain. The Arabidopsis genome contains 42 genes with B3 domains which could b…	80.192	2297	327	18	564	2802	2227	1	0	2125
170	QTL1	Bra022802_Bra022803	A03	7146836	7153981	AT2G30490.1	AT2G30490	ATC4H;C4H;CYP73A5;REF3	Encodes a cinnamate-4-hydroxylase. Mutations in this gene impact phenylpropanoid metabolism, growth and development.	86.693	1518	202	0	237	1754	1518	1	0	1828
171	QTL1	Bra022804	A03	7159783	7161284	AT2G30500.1	AT2G30500	NET4B	NA	83.504	782	102	3	56	828	764	1	0	839
172	QTL1	Bra022805	A03	7163861	7166572	AT2G30520.1	AT2G30520	RPT2	light inducible root phototropism 2 encoding a signal transducer of the phototropic response in Arabidopsis	83.081	1785	242	7	1	1728	1782	1	0	1880
173	QTL1	Bra022806	A03	7170375	7171823	AT2G30530.1	AT2G30530	NA	NA	79.397	1029	131	14	175	1143	109	1116	0	910
174	QTL1	Bra022807	A03	7173794	7174427	AT2G30580.1	AT2G30580	BMI1A;DRIP2	Encodes a C3HC4 RING-domain-containing ubiquitin E3 ligase capable of interacting with DREB2A. DRIP2 seems to be involved in regulating stress-related transcriptional changes and drought tolerance.	91.08	213	19	0	1	213	1051	1263	1.62E-80	298
175	QTL1	Bra022808	A03	7175814	7177014	AT2G30590.1	AT2G30590	WRKY21	Encodes WRKY DNA-binding protein 21 (WRKY21).	84.748	636	70	8	400	1017	517	1143	0	699
176	QTL1	Bra022809	A03	7185122	7186305	AT2G30620.1	AT2G30620	NA	NA	69.737	760	109	18	125	801	99	820	5.03E-99	361
177	QTL1	Bra022810	A03	7186501	7187680	AT2G30630.2	AT2G30630	NA	NA	79.333	300	17	3	15	272	883	587	9.86E-78	289
178	QTL1	Bra022811	A03	7188460	7197256	AT2G30700.1	AT2G30700	NA	NA	83.888	1353	176	5	640	1959	1404	61	0	1472
179	QTL1	Bra022812	A03	7198998	7201387	AT2G30740.1	AT2G30740	NA	NA	87.8	1082	123	2	271	1346	1	1079	0	1355
180	QTL1	Bra022813	A03	7206571	7209604	AT2G30770.1	AT2G30770	CYP71A13	putative cytochrome P450	86.901	1168	153	0	1409	2576	1184	17	0	1416
181	QTL1	Bra022814	A03	7225708	7228739	AT2G30820.1	AT2G30820	NA	NA	88.561	271	31	0	1020	1290	982	1252	5.04E-95	349
182	QTL1	Bra022815_Bra022816	A03	7230399	7234187	AT2G30860.1	AT2G30860	ATGSTF7;ATGSTF9;GLUTTR;GSTF9	Encodes glutathione transferase belonging to the phi class of GSTs. Naming convention according to Wagner et al. (2002).	91.512	648	55	0	320	967	1	648	0	921
183	QTL1	Bra022817	A03	7234749	7235950	AT2G30880.1	AT2G30880	AtSWAP70;SWAP70	NA	87.987	616	64	2	249	855	1515	901	0	778
184	QTL1	Bra100580	A03	7241539	7242372	AT5G64970.1	AT5G64970	NA	NA	73.868	287	48	5	27	293	327	48	2.46E-45	181
185	QTL1	Bra100581	A03	7245063	7247119	AT5G65205.1	AT5G65205	NA	NA	84.27	267	39	1	1	264	267	1	1.65E-78	291
186	QTL1	Bra022818	A03	7248508	7251266	AT2G30910.1	AT2G30910	ARPC1;ARPC1A	NA	90.576	1146	93	3	1	1140	1	1137	0	1581
187	QTL1	Bra022819	A03	7255491	7258606	AT5G42020.1	AT5G42020	BIP;BIP2	Luminal binding protein (BiP2) involved in polar nuclei fusion during proliferation of endosperm nuclei.	91.04	2009	177	1	215	2223	2006	1	0	2810
188	QTL1	Bra022820	A03	7262553	7268615	AT2G31010.1	AT2G31010	NA	NA	90.73	2287	163	7	263	2505	46	2327	0	3182
189	QTL1	Bra022821	A03	7269270	7269522	AT2G31035.1	AT2G31035	NA	NA	84.8	250	38	0	1	250	1	250	2.83E-75	280
190	QTL1	Bra022822	A03	7270478	7270730	AT2G31035.1	AT2G31035	NA	NA	83.6	250	41	0	1	250	1	250	6.24E-71	266
191	QTL1	Bra022824	A03	7273840	7278202	AT2G31060.1	AT2G31060	EMB2785	NA	90.993	1299	117	0	1	1299	1584	286	0	1815
192	QTL1	Bra022825	A03	7290656	7290899	AT2G31085.1	AT2G31085	AtCLE6;CLE6	Member of a large family of putative ligands homologous to the Clavata3 gene. Consists of a single exon. Can replace CLV3 function in vivo.	81.526	249	37	2	1	243	1	246	2.38E-63	241
193	QTL1	Bra022826	A03	7293403	7295523	AT2G31100.1	AT2G31100	NA	NA	85.366	1230	165	3	215	1444	1215	1	0	1407
194	QTL1	Bra022827	A03	7295525	7299882	AT2G31110.2	AT2G31110	TBL40	Encodes a member of the TBL (TRICHOME BIREFRINGENCE-LIKE) gene family containing a plant-specific DUF231 (domain of unknown function) domain. TBL gene family has 46 members, two of which (TBR/AT5G06700 and TBL3/AT5G01360) have been shown to be involved in the synthesis and deposition of secondary wall cellulose, presumably by influencing the esterification state of pectic polymers. A nomenclature…	90.073	1098	106	1	219	1316	1095	1	0	1487
195	QTL1	Bra022828	A03	7301651	7302621	AT2G31130.1	AT2G31130	NA	NA	91.197	284	25	0	78	361	1260	977	1.73E-110	399
196	QTL1	Bra022829	A03	7304741	7306355	AT2G31140.1	AT2G31140	NA	NA	88.293	615	72	0	191	805	1	615	0	785
197	QTL1	Bra022830	A03	7307348	7309260	AT2G31150.1	AT2G31150	NA	NA	86.607	448	48	1	501	948	205	640	1.00E-153	544
198	QTL1	Bra022831	A03	7314788	7316395	AT2G31180.1	AT2G31180	ATMYB14;MYB14;MYB14AT	Member of the R2R3 factor gene family.	87.183	749	81	2	96	832	746	1	0	922
199	QTL1	Bra022832	A03	7324679	7325829	AT2G31230.1	AT2G31230	ATERF15;ERF15	encodes a member of the ERF (ethylene response factor) subfamily B-3 of ERF/AP2 transcription factor family. The protein contains one AP2 domain. There are 18 members in this subfamily including ATERF-1, ATERF-2, AND ATERF-5.	85.501	738	83	4	292	1014	732	4	0	852
200	QTL1	Bra022833	A03	7332379	7335470	AT3G01610.1	AT3G01610	CDC48C;emb1354	AAA-type ATPase - Over 90% homologous to CDC48a	80.033	1798	322	12	166	1946	2461	684	0	1604
201	QTL1	Bra022834	A03	7336734	7339201	AT2G31270.1	AT2G31270	ATCDT1A;CDT1;CDT1A	Encodes a cyclin-dependent protein kinase. Involved in nuclear DNA replication and plastid division. Located in nucleus and chloroplast.	79.684	822	137	4	971	1780	911	1714	0	738
202	QTL1	Bra022835	A03	7340164	7340383	AT2G31345.1	AT2G31345	NA	NA	83.173	208	29	1	12	219	205	4	6.93E-57	219
203	QTL1	Bra022836	A03	7342133	7344379	AT2G31350.1	AT2G31350	GLX2-5	Encodes a mitochondrial glyoxalase 2 that can accommodate a number of different metal centers and with the predominant metal center being Fe(III)Zn(II).	89.162	978	103	1	178	1155	1	975	0	1285
204	QTL2	Bra008583	A10	11723403	11727637	AT5G16910.1	AT5G16910	ATCSLD2;CSLD2	encodes a gene similar to cellulose synthase. Located in golgi membranes.	82.811	3444	574	3	192	3623	3438	1	0	3544
205	QTL2	Bra008584	A10	11729172	11731457	AT5G16890.1	AT5G16890	NA	NA	84.426	1220	150	6	211	1395	1215	1	0	1353
206	QTL2	Bra008585	A10	11732130	11733659	AT5G16880.1	AT5G16880	NA	NA	87.724	1230	145	1	4	1233	1224	1	0	1539
207	QTL2	Bra008586	A10	11734873	11736546	AT5G16870.1	AT5G16870	NA	NA	88.975	517	47	3	195	709	1	509	0	672
208	QTL2	Bra008587	A10	11737420	11740049	AT5G16860.1	AT5G16860	NA	NA	86.69	2562	323	2	1	2553	2553	1	0	3090
209	QTL2	Bra008588	A10	11740388	11745555	AT5G16850.1	AT5G16850	ATTERT;TERT	Encodes the catalytic subunit of telomerase reverse transcriptase. Involved in telomere homeostasis. Homozygous double mutants with ATR show gross morphological defects over a period of generations. TERT shows Class II telomerase activity in vitro, indicating that it can initiate de novo telomerase synthesis on non-telomeric DNA, often using a preferred position within the telomerase-bound RNA.	84.708	3407	468	10	39	3427	1	3372	0	3799
210	QTL2	Bra008589	A10	11745715	11759418	AT5G16840.3	AT5G16840	BPA1	NA	85.441	783	105	1	1	783	774	1	0	902
211	QTL2	Bra008591	A10	11760313	11762165	AT1G76680.1	AT1G76680	ATOPR1;OPR1	Encodes a member of an alpha/beta barrel fold family of FMN-containing oxidoreductases. One of the closely related 12-oxophytodienoic acid reductases. This enzyme is not expected to participate in jasmonic acid biosynthesis because during in vitro assays, it shows very little activity with the naturally occurring OPDA isomer. Shows activity towards 2,4,6-trinitrotoluene. Expressed predominately i…	84.987	1119	165	1	41	1159	1	1116	0	1260
212	QTL2	Bra008592	A10	11762837	11766450	AT5G16830.1	AT5G16830	ATPEP12;ATSYP21;PEP12;PEP12P;SYP21	member of SYP2 Gene Family. Over-expression of the gene in tobacco protoplasts leads to a disruption of vacuolar transport from the prevacuolar compartment (PVC) to the vacuole, but not from the Golgi apparatus to the plasma membrane.	88.902	838	93	0	24	861	1	838	0	1092
213	QTL2	Bra008593	A10	11765272	11767497	AT5G16820.1	AT5G16820	ATHSF3;ATHSFA1B;HSF3;HSFA1B	Encodes a putative transcription factor whose expression is not induced by heat but whose stable overexpression leads to expression of HSP. Required early in the stress response for transient expression of heat shock genes.	76.154	1451	208	13	178	1505	1436	1	0	1122
214	QTL2	Bra008594	A10	11768186	11770198	AT5G16800.2	AT5G16800	NA	NA	89.273	811	85	1	250	1058	3	813	0	1068
215	QTL2	Bra008595	A10	11770740	11775414	AT5G16780.1	AT5G16780	DOT2;MDF	Encodes a protein belonging to SART-1 family. The gene is expressed in the basal region of the developing embryo during heart stage. Phenotypic analyses of dot2 mutants suggest that this protein plays a role in root, shoot, and flower development. dot2 mutants are dwarved plants that display an aberrant spurred leaf venation pattern and fail to flower. In the roots DOT2 appears to be require for …	84.615	2496	294	9	133	2571	1	2463	0	2810
216	QTL2	Bra008596	A10	11776188	11778292	AT5G16770.1	AT5G16770	AtMYB9;MYB9	Member of the R2R3 factor gene family.	85.52	1029	119	6	199	1215	1011	1	0	1184
217	QTL2	Bra008597	A10	11788731	11790024	AT5G16760.1	AT5G16760	AtITPK1;ITPK1	Encodes a inositol 1,3,4-trisphosphate 5/6-kinase.	86.264	961	131	1	574	1534	960	1	0	1135
218	QTL2	Bra008598	A10	11790488	11795364	AT5G16750.1	AT5G16750	TOZ	Encodes a nucleolar localized WD-40 repeat protein that is preferentially expressed in dividing cells and is required for regulated division planes and embryo development.	90.341	2640	240	3	81	2714	1	2631	0	3611
219	QTL2	Bra008599	A10	11795700	11803530	AT2G03140.1	AT2G03140	NA	NA	84.832	2024	289	2	24	2032	5392	3372	0	2273
220	QTL2	Bra008600	A10	11804032	11806844	AT5G16730.1	AT5G16730	NA	NA	78.63	2583	405	16	1	2457	2562	1	0	2230
221	QTL2	Bra008601	A10	11807714	11810894	AT5G16720.1	AT5G16720	MyoB3	NA	81.652	1150	163	10	385	1492	2015	872	0	1121
222	QTL2	Bra008602	A10	11811425	11818432	AT5G16715.1	AT5G16715	EMB2247	NA	92.523	2929	195	5	332	3242	2923	1	0	4295
223	QTL2	Bra008603	A10	11820699	11823016	AT5G16700.1	AT5G16700	NA	NA	87.16	1067	134	1	607	1673	1064	1	0	1305
224	QTL2	Bra008604	A10	11828994	11834216	AT5G16690.1	AT5G16690	ATORC3;ORC3	Origin Recognition Complex subunit 3. Involved in the initiation of DNA replication. Regulated transcriptionally during cell cycle, peaking at G1/S-phase. Target of E2F/DF family of transcription factors. Interacts with all ORC subunits except ORC1b.	88.043	2208	246	3	149	2341	2205	1	0	2794
225	QTL2	Bra008605	A10	11836142	11841192	AT5G16680.1	AT5G16680	NA	NA	79.034	3415	497	23	549	3819	597	3936	0	3025
226	QTL2	Bra008606	A10	11841556	11842631	AT5G16660.2	AT5G16660	NA	NA	82.438	484	70	3	18	489	21	501	6.16E-138	489
227	QTL2	Bra008607	A10	11842977	11844372	AT5G16650.1	AT5G16650	NA	NA	89.583	336	32	1	184	519	1	333	7.05E-125	446
228	QTL2	Bra102315	A10	11851057	11851801	AT1G62262.1	AT1G62262	SLAH4	Predicted to encode a protein with similarity to the SLAC1 protein involved in ion homeostasis in guard cells.	87.234	564	72	0	91	654	2	565	0	693
229	QTL2	Bra008608	A10	11851994	11855997	AT5G16620.1	AT5G16620	ATTIC40;PDE120;TIC40	chloroplast protein import (Tic40)	86.84	1383	134	6	369	1742	1344	1	0	1691
230	QTL2	Bra008609	A10	11857588	11861077	AT5G16610.2	AT5G16610	NA	NA	77.858	2082	320	26	409	2409	1	2022	0	1687
231	QTL2	Bra008610	A10	11865127	11867336	AT5G16600.1	AT5G16600	AtMYB43;MYB43	Encodes a putative transcription factor (MYB43).	85.512	987	103	10	160	1121	972	1	0	1126
232	QTL2	Bra008611	A10	11870229	11872715	AT5G16590.1	AT5G16590	LRR1	NA	82.812	1885	286	10	225	2078	1878	1	0	1929
233	QTL2	Bra008612	A10	11879896	11881910	AT5G16570.1	AT5G16570	GLN1;4	Encodes a cytosolic glutamine synthetase, the enzyme has high affinity with substrate ammonium	92.04	804	64	0	36	839	268	1071	0	1162
234	QTL2	Bra008613	A10	11895602	11902653	AT5G16560.1	AT5G16560	KAN;KAN1	Encodes a KANADI protein (KAN) that regulates organ polarity in Arabidopsis. KAN is required for abaxial identity in both leaves and carpels, and encodes a nuclear-localized protein in the GARP family of putative transcription factors. Together with KAN2, this gene appears to be involved in the development of the carpel and the outer integument of the ovule.Along with KAN2 and KAN4, KAN1 appears …	85.113	1236	109	11	398	1582	1	1212	0	1418
235	QTL2	Bra008614	A10	11902566	11903595	AT5G16550.1	AT5G16550	NA	NA	80.401	699	104	5	784	1455	693	1	0	650
236	QTL2	Bra008615	A10	11903903	11906496	AT5G16530.1	AT5G16530	PIN5	Encodes PIN5, an atypical member of the PIN family. PIN5 is a functional auxin transporter that is required for auxin-mediated development. PIN5 does not have a direct role in cell-to-cell transport but regulates intracellular auxin homeostasis and metabolism. PIN5 localizes, unlike other characterized plasma membrane PIN proteins, to endoplasmic reticulum (ER), presumably mediating auxin flow fr…	88.742	1057	104	2	374	1418	1054	1	0	1375
237	QTL2	Bra008616	A10	11910296	11912422	AT5G16510.1	AT5G16510	RGP5	NA	86.316	1045	143	0	355	1399	1045	1	0	1240
238	QTL2	Bra102316	A10	11913116	11914916	AT1G61960.1	AT1G61960	NA	NA	78.305	295	64	0	1	295	408	114	3.79E-64	244
239	QTL2	Bra008617	A10	11915789	11918765	AT5G16500.1	AT5G16500	LIP1	NA	82.695	1670	223	16	150	1768	2	1656	0	1696
240	QTL2	Bra008618	A10	11919417	11919675	AT5G54690.1	AT5G54690	GAUT12;IRX8;LGT6	Encodes a protein with putative galacturonosyltransferase activity. Mutants defective in this gene displayed a notable reduction in xylose (>50%) in the cell walls from stems and roots and a reduction in cellulose (~25%).	88.571	245	28	0	12	256	1362	1606	4.04E-86	316
241	QTL2	Bra008619	A10	11924011	11924933	AT5G16490.1	AT5G16490	RIC4	encodes a member of a novel protein family that contains contain a CRIB (for Cdc42/Rac-interactive binding) motif required for their specific interaction with GTP-bound Rop1 (plant-specific Rho GTPase). It interacts with Rop1 and is involved in pollen tube growth and function, and exocytosis in the pollen tube tip. Protein most similar to RIC2 (family subgroup V). Gene is expressed in all tissues…	81.366	483	45	5	73	531	1	462	4.04E-136	484
242	QTL2	Bra008620	A10	11925451	11927242	AT5G16480.1	AT5G16480	AtPFA-DSP5;PFA-DSP5	NA	89.803	608	59	1	220	827	7	611	0	816
243	QTL2	Bra008621	A10	11927716	11928515	AT5G16470.1	AT5G16470	MBS2	NA	85.397	315	43	1	312	623	315	1	1.26E-98	360
244	QTL2	Bra008622	A10	11930504	11931335	AT5G16330.1	AT5G16330	NA	NA	71.376	545	128	10	11	541	35	565	8.44E-69	260
245	QTL2	Bra008623	A10	11932234	11935029	AT5G16320.1	AT5G16320	FRL1	family member of FRI-related genes that is required for the winter-annual habit. Genbank accession BK004884	70.429	1444	308	19	1267	2622	1413	1	0	700
246	QTL2	Bra008624	A10	11933616	11934972	AT5G16320.1	AT5G16320	FRL1	family member of FRI-related genes that is required for the winter-annual habit. Genbank accession BK004884	70.429	1444	308	19	1	1356	1413	1	0	700
247	QTL2	Bra008625	A10	11935326	11940141	AT5G16300.1	AT5G16300	NA	NA	88.009	3219	356	5	625	3825	3207	1	0	4069
248	QTL2	Bra008626	A10	11941673	11949343	AT5G16280.1	AT5G16280	NA	NA	89.661	3840	358	9	1	3822	1	3819	0	5130
249	QTL2	Bra008627	A10	11949343	11953355	AT4G11340.1	AT4G11340	NA	NA	72.5	360	94	4	1955	2310	664	1022	5.81E-47	190
250	QTL2	Bra008628	A10	11954748	11960837	AT5G16270.1	AT5G16270	ATRAD21.3;SYN4	Encodes a SCC1/REC8 ortholog that may be involved in mitosis and may represent a mitotic cohesin.	81.717	3156	410	19	461	3510	3095	1	0	3155
251	QTL2	Bra008629	A10	11961180	11965226	AT5G16260.1	AT5G16260	ELF9	Encodes a RNA binding protein ELF9 (EARLY FLOWERING9). Loss of ELF9 function in the Wassilewskija ecotype causes early flowering in short days. ELF9 reduces SOC1 (SUPPRESSOR OF OVEREXPRESSION OF CO1) transcript levels, possibly via nonsense-mediated mRNA decay.	84.536	1552	186	5	169	1666	1552	1	0	1743
252	QTL2	Bra008631	A10	11965441	11969633	AT5G16240.1	AT5G16240	NA	NA	86.417	1200	142	4	1290	2483	1185	1	0	1431
253	QTL2	Bra008630	A10	11965681	11966233	AT5G16250.1	AT5G16250	NA	NA	83.906	553	83	2	1	550	1	550	7.97E-169	592
254	QTL2	Bra008632	A10	11970803	11973825	AT5G16230.1	AT5G16230	NA	NA	86.953	1211	152	1	228	1438	1205	1	0	1472
255	QTL2	Bra008633	A10	11977758	11980186	AT5G16220.1	AT5G16220	NA	NA	76.854	1456	253	16	118	1519	1	1426	0	1110
256	QTL2	Bra008635	A10	11981667	11984486	AT5G16210.1	AT5G16210	NA	NA	88.556	568	50	2	18	573	2199	2763	0	737
257	QTL2	Bra008636	A10	11985086	11986005	AT5G16200.1	AT5G16200	NA	NA	82.424	495	71	7	258	741	1	490	5.05E-136	484
258	QTL2	Bra008637	A10	11990050	11990676	AT5G66450.1	AT5G66450	LPPepsilon2	NA	87.097	93	9	1	1	93	861	772	1.34E-24	113
259	QTL2	Bra008638	A10	11991337	11994616	AT5G16190.1	AT5G16190	ATCSLA11;CSLA11	encodes a gene similar to cellulose synthase	90.075	1330	132	0	381	1710	1	1330	0	1804
260	QTL2	Bra008639	A10	11995317	11996968	AT5G16170.1	AT5G16170	NA	NA	85.749	1235	158	5	2	1218	1235	1	0	1427
261	QTL2	Bra008640	A10	11997702	12000983	AT5G16150.1	AT5G16150	GLT1;PGLCT	Encodes a putative plastidic glucose transporter.	88.371	1651	162	8	152	1784	1639	1	0	2104
262	QTL2	Bra008642	A10	12001722	12008895	AT5G16140.1	AT5G16140	NA	NA	89.793	725	68	3	124	845	1	722	0	966
263	QTL2	Bra008641	A10	12003028	12007156	ATMG00820.1	ATMG00820	ORF170	hypothetical protein	67.26	281	87	2	2719	2997	205	482	6.26E-16	87.8
264	QTL2	Bra008643	A10	12008525	12009750	AT5G16130.1	AT5G16130	NA	NA	90.75	573	53	0	1	573	573	1	0	794
265	QTL2	Bra008644	A10	12010888	12013011	AT5G16120.2	AT5G16120	NA	NA	82.781	1086	139	5	85	1122	1093	8	0	1137
266	QTL2	Bra008645	A10	12023716	12025405	AT5G16110.1	AT5G16110	NA	NA	77.668	609	74	9	174	727	134	735	9.39E-141	500
267	QTL2	Bra008646	A10	12026619	12028467	AT5G16100.1	AT5G16100	NA	NA	66.414	527	144	8	356	858	359	876	2.33E-34	147
268	QTL2	Bra008647	A10	12029039	12031146	AT3G02540.1	AT3G02540	RAD23-3;RAD23C	Encodes a member of the RADIATION SENSITIVE23 (RAD23) family: AT1G16190(RAD23A), AT1G79650(RAD23B), AT3G02540(RAD23C), AT5G38470(RAD23D). RAD23 proteins play an essential role in the cell cycle, morphology, and fertility of plants through their delivery of UPS (ubiquitin/26S proteasome system) substrates to the 26S proteasome.	76.953	256	44	2	126	366	1	256	1.31E-50	201
269	QTL2	Bra008650	A10	12040441	12040699	AT5G19940.1	AT5G19940	NA	NA	76.522	230	42	2	1	221	1	227	3.11E-43	174
270	QTL2	Bra008651	A10	12045467	12046789	AT5G16080.1	AT5G16080	AtCXE17;CXE17	NA	85.479	1033	117	6	72	1071	1	1033	0	1189
271	QTL2	Bra008652	A10	12048987	12053098	AT5G16070.1	AT5G16070	NA	NA	91.434	1611	135	1	75	1685	1	1608	0	2282
272	QTL2	Bra008653	A10	12052400	12053696	AT5G16060.1	AT5G16060	NA	NA	91.727	278	23	0	405	682	278	1	4.65E-110	398
273	QTL2	Bra008654	A10	12053991	12056540	AT5G16040.1	AT5G16040	NA	NA	90.704	1194	108	1	107	1300	1	1191	0	1651
274	QTL2	Bra008655	A10	12056766	12059118	AT5G16030.1	AT5G16030	NA	NA	84.587	1077	100	12	45	1112	1020	1	0	1200
275	QTL2	Bra008656	A10	12065643	12068150	AT5G16020.1	AT5G16020	GEX3	Encodes GEX3, a plasma membrane localized protein expressed in the male gametophyte. Required for micropylar pollen tube guidance. Also plays a role during early embryogenesis.	84.797	1901	253	7	28	1922	1908	38	0	2127
276	QTL2	Bra008657	A10	12069264	12070300	AT5G16010.1	AT5G16010	NA	NA	83.394	825	119	1	44	868	807	1	0	883
277	QTL2	Bra008658	A10	12070630	12074715	AT1G72550.1	AT1G72550	NA	NA	83.611	1800	271	3	243	2021	1797	1	0	1925
278	QTL2	Bra008659	A10	12075890	12079020	AT5G16000.1	AT5G16000	AtNIK1;NIK1	NSP-interacting kinase (NIK1), receptor-like kinase, involved in defense response against geminivirus It acts as a virulence target of the begomovirus nuclear shuttle protein (NSP).	86.684	1930	233	7	248	2168	1917	3	0	2313
279	QTL2	Bra008660	A10	12085552	12088362	AT5G15980.1	AT5G15980	NA	NA	77.86	2019	369	9	484	2436	2007	1	0	1656
280	QTL2	Bra008661	A10	12088687	12089813	AT5G15970.1	AT5G15970	AtCor6.6;COR6.6;KIN2	Encodes a gene that can be induced by cold and abscisic acid and may be involved in cold acclimation and salt tolerance.	78.947	190	40	0	251	440	201	12	1.65E-39	163
281	QTL2	Bra008662	A10	12092597	12094762	AT5G15950.1	AT5G15950	NA	NA	86.042	1089	143	3	238	1326	1089	10	0	1274
282	QTL2	Bra008663	A10	12097756	12100355	AT5G15900.1	AT5G15900	TBL19	Encodes a member of the TBL (TRICHOME BIREFRINGENCE-LIKE) gene family containing a plant-specific DUF231 (domain of unknown function) domain. TBL gene family has 46 members, two of which (TBR/AT5G06700 and TBL3/AT5G01360) have been shown to be involved in the synthesis and deposition of secondary wall cellulose, presumably by influencing the esterification state of pectic polymers. A nomenclature…	85.012	1281	189	1	83	1360	1	1281	0	1443
283	QTL2	Bra008664	A10	12100848	12102698	AT5G15890.1	AT5G15890	TBL21	Encodes a member of the TBL (TRICHOME BIREFRINGENCE-LIKE) gene family containing a plant-specific DUF231 (domain of unknown function) domain. TBL gene family has 46 members, two of which (TBR/AT5G06700 and TBL3/AT5G01360) have been shown to be involved in the synthesis and deposition of secondary wall cellulose, presumably by influencing the esterification state of pectic polymers. A nomenclature…	84.751	1187	154	5	343	1514	407	1581	0	1326
284	QTL2	Bra008665	A10	12100848	12104243	AT5G15880.1	AT5G15880	NA	NA	88.539	1047	111	1	1769	2806	1047	1	0	1352
285	QTL2	Bra102317	A10	12103481	12104061	AT1G61566.1	AT1G61566	RALFL9	Member of a diversely expressed predicted peptide family showing sequence similarity to tobacco Rapid Alkalinization Factor (RALF), and is believed to play an essential role in the physiology of Arabidopsis. Consists of a single exon and is characterized by a conserved C-terminal motif and N-terminal signal peptide.	78.378	222	42	2	1	216	1	222	1.93E-45	181
286	QTL2	Bra008666	A10	12105945	12107168	AT5G15890.1	AT5G15890	TBL21	Encodes a member of the TBL (TRICHOME BIREFRINGENCE-LIKE) gene family containing a plant-specific DUF231 (domain of unknown function) domain. TBL gene family has 46 members, two of which (TBR/AT5G06700 and TBL3/AT5G01360) have been shown to be involved in the synthesis and deposition of secondary wall cellulose, presumably by influencing the esterification state of pectic polymers. A nomenclature…	72.766	470	65	3	255	679	327	778	5.81E-85	315
287	QTL2	Bra008667	A10	12108182	12111745	AT5G15870.1	AT5G15870	NA	NA	82.871	2271	345	10	321	2581	1	2237	0	2336
288	QTL2	Bra008668	A10	12112403	12114753	AT5G15850.1	AT5G15850	ATCOL1;BBX2;COL1	Homologous to the flowering-time gene CONSTANS.	75.135	1110	138	10	1036	2049	1	1068	0	838
289	QTL2	Bra008669	A10	12117617	12119124	AT5G15840.1	AT5G15840	BBX1;CO;FG	Encodes a protein showing similarities to zinc finger transcription factors, involved in regulation of flowering under long days. Acts upstream of FT and SOC1.	79.283	1144	156	11	37	1123	1	1120	0	1018
290	QTL2	Bra008670	A10	12121372	12122228	AT5G15830.1	AT5G15830	AtbZIP3;bZIP3	NA	82.812	576	60	5	180	731	561	1	1.99E-172	605
291	QTL2	Bra008671	A10	12131027	12132015	AT5G15820.1	AT5G15820	NA	NA	78.226	248	53	1	86	333	1033	787	9.24E-51	201
292	QTL2	Bra008672	A10	12134502	12137628	AT5G15810.1	AT5G15810	NA	NA	85.219	1989	237	11	150	2092	2076	99	0	2264
293	QTL2	Bra008673	A10	12137891	12139096	AT5G15802.1	AT5G15802	NA	NA	82.848	309	44	1	65	373	1	300	2.29E-87	322
294	QTL2	Bra008674	A10	12141923	12144009	AT5G15800.1	AT5G15800	AGL2;SEP1	Encodes a MADS box transcription factor involved flower and ovule development. Functionally redundant with SEP2 and SEP3.	90.909	759	66	1	228	986	1	756	0	1056
295	QTL2	Bra008675	A10	12144623	12146444	AT5G15790.1	AT5G15790	NA	NA	82.873	724	88	6	3	717	697	1	0	753
296	QTL2	Bra008676	A10	12148349	12149514	AT5G15780.1	AT5G15780	NA	NA	77.261	1117	156	18	1	1032	1	1104	0	877
297	QTL2	Bra008678	A10	12148639	12151800	AT5G15780.1	AT5G15780	NA	NA	74.239	920	141	16	1	836	197	1104	6.26E-172	605
298	QTL2	Bra008677	A10	12150019	12150502	AT5G15770.1	AT5G15770	AtGNA1;GNA1	Encodes a putative glucose-6-phosphate acetyltransferase involved in UDP-N-acetylglucosamine biosynthesis.	84.091	440	70	0	42	481	9	448	1.10E-134	479
299	QTL2	Bra008679	A10	12158788	12161803	AT5G15740.1	AT5G15740	NA	NA	90.523	1530	142	1	645	2174	1	1527	0	2104
300	QTL2	Bra008680	A10	12162676	12165242	AT5G15730.2	AT5G15730	AtCRLK2;CRLK2	NA	87.575	1336	139	7	216	1551	1309	1	0	1654
301	QTL2	Bra008681	A10	12167849	12174542	AT5G15700.1	AT5G15700	NA	Nucleus encoded plastid RNA polymerase. Localized in mitochondria and chloroplast.	90.678	472	44	0	276	747	1716	2187	0	654
302	QTL2	Bra008682	A10	12174816	12175974	AT1G26515.1	AT1G26515	NA	NA	73.343	664	142	15	160	804	1041	394	1.51E-99	363
303	QTL2	Bra008683	A10	12178349	12180417	AT5G15650.1	AT5G15650	ATRGP2;RGP2	Reversibly Glycosylated Polypeptide-2. Constitutive expression in tobacco impairs plant development and virus spread.	91.268	1065	93	0	415	1479	1065	1	0	1501
304	QTL2	Bra008684	A10	12184430	12186590	AT5G15630.1	AT5G15630	COBL4;IRX6	Encodes a member of the COBRA family, similar to phytochelatin synthetase. Involved in secondary cell wall biosynthesis. Mutants make smaller plants with reduced levels of cellulose and cell wall sugars.	90.084	595	56	1	803	1397	592	1	0	805
305	QTL2	Bra008685	A10	12187608	12188300	AT5G15600.1	AT5G15600	SP1L4	SPIRAL1-LIKE4 belongs to a six-member gene family in Arabidopsis; all members share high sequence similarity in amino- and carboxy-terminal regions. Regulates cortical microtubule organization. Mutant plants exhibit altered patterns of root, leaf and petal growth as a result of defective anisotropic cell expansion.	84.615	377	43	3	241	617	362	1	1.17E-116	419
306	QTL2	Bra008686	A10	12189698	12190711	AT1G45063.1	AT1G45063	NA	NA	75.749	701	161	2	114	814	56	747	8.84E-140	497
307	QTL2	Bra008687	A10	12190783	12191591	AT4G18250.1	AT4G18250	NA	NA	78.019	414	72	2	1	397	1757	1346	2.07E-94	345
308	QTL2	Bra008688	A10	12194955	12196760	AT5G38280.1	AT5G38280	PR5K	putative receptor serine/threonine kinase PR5K (PR5K) mRNA, PR5-like receptor kinase	73.267	303	75	2	616	912	320	18	1.32E-43	178
309	QTL2	Bra008690	A10	12204118	12210244	AT5G15580.1	AT5G15580	LNG1;TRM2	Encodes LONGIFOLIA1 (LNG1). Regulates leaf morphology by promoting cell expansion in the leaf-length direction. The LNG1 homologue LNG2 (At3g02170) has similar function.	81.539	1663	205	11	1119	2688	207	1860	0	1658
310	QTL2	Bra008689	A10	12204640	12207873	AT5G15580.1	AT5G15580	LNG1;TRM2	Encodes LONGIFOLIA1 (LNG1). Regulates leaf morphology by promoting cell expansion in the leaf-length direction. The LNG1 homologue LNG2 (At3g02170) has similar function.	83.69	2802	328	15	520	3210	1	2784	0	3041
311	QTL2	Bra008691	A10	12210387	12213488	AT5G15550.1	AT5G15550	NA	NA	85.349	1290	174	3	97	1371	13	1302	0	1474
312	QTL2	Bra008693	A10	12219277	12229693	AT5G15540.1	AT5G15540	ATSCC2;EMB2773;SCC2	Encodes Adherin SCC2. Essential for viability. Required for normal seed development. Plays a role in the establishment of sister-chromatid cohesion and chromosome organization during meiosis.	88.945	5572	562	7	187	5737	1	5539	0	7288
313	QTL2	Bra008694	A10	12229781	12231950	AT5G15530.1	AT5G15530	BCCP2;CAC1-B	biotin carboxyl carrier protein isoform 2 (BCCP2) mRNA,	82.576	792	96	10	286	1059	768	1	0	800
314	QTL2	Bra008695	A10	12235033	12238103	AT5G15490.1	AT5G15490	UGD3	NA	88.635	1443	164	0	188	1630	1	1443	0	1864
315	QTL2	Bra008696	A10	12238461	12241522	AT5G15470.1	AT5G15470	GAUT14	Encodes a protein with putative galacturonosyltransferase activity.	86.429	1599	190	1	116	1687	1	1599	0	1925
316	QTL2	Bra008697	A10	12241818	12243943	AT3G58220.2	AT3G58220	NA	NA	80.585	376	73	0	10	385	1332	957	1.52E-95	349
317	QTL2	Bra008698	A10	12246067	12250337	AT5G15450.1	AT5G15450	APG6;AtCLPB3;CLPB-P;CLPB3	Encodes a chloroplast-targeted Hsp101 homologue. Functions as a molecular chaperone involved in plastid differentiation mediating internal thylakoid membrane formation and conferring thermotolerance to chloroplasts during heat stress. APG6 is constitutively expressed in the root tips, the organ boundary region, the reproductive tissues of mature plants where plastids exist as proplastids, and sli…	86.591	2916	379	4	289	3201	1	2907	0	3489
318	QTL2	Bra008699	A10	12251874	12255394	AT5G15410.1	AT5G15410	ATCNGC2;CNGC2;DND1	'defense, no death' gene (DND1) encodes a mutated cyclic nucleotide-gated cation channel; Same as CNGC2 (article ID 229): Cyclic nucleotide gated channel, activated by cAMP, conducts K+ and other monovalent cations but excludes Na+, does not contain the GYG amino acid sequence found in other channels with this conductivity profile. Conducts Ca2+ into cells which is linked to the generation of NO …	88.033	2181	240	3	455	2614	1	2181	0	2762
319	QTL2	Bra008700	A10	12257118	12262706	AT5G15400.1	AT5G15400	MUSE3	NA	87.524	3150	336	9	294	3419	1	3117	0	3920
320	QTL2	Bra008701	A10	12262742	12264526	AT5G15390.1	AT5G15390	NA	NA	82.568	1067	146	15	180	1232	1041	1	0	1054
321	QTL2	Bra102318	A10	12262909	12264331	AT1G61255.1	AT1G61255	NA	NA	71.399	486	67	7	1	468	1	432	4.53E-76	284
322	QTL2	Bra008702	A10	12269854	12273525	AT5G15340.1	AT5G15340	NA	NA	85.805	1881	237	5	59	1918	1	1872	0	2194
323	QTL2	Bra008703	A10	12274346	12276411	AT1G33320.1	AT1G33320	NA	NA	86.321	965	132	0	159	1123	1234	270	0	1146
324	QTL2	Bra008704	A10	12281712	12282513	AT5G15320.1	AT5G15320	NA	NA	84.568	162	19	2	258	413	162	1	1.73E-43	176
325	QTL2	Bra008705	A10	12284138	12286024	AT5G15310.1	AT5G15310	ATMIXTA;ATMYB16;MYB16	Member of the R2R3 factor gene family.	85.612	980	99	7	349	1298	968	1	0	1139
326	QTL2	Bra008706	A10	12294021	12299625	AT5G15300.1	AT5G15300	NA	NA	84.458	1615	251	0	1	1615	1	1615	0	1781
327	QTL2	Bra008707	A10	12298256	12298552	AT3G23690.1	AT3G23690	NA	NA	85.088	114	17	0	10	123	735	622	7.90E-30	129
328	QTL2	Bra008708	A10	12299413	12300179	AT5G15290.1	AT5G15290	CASP5	NA	90.714	560	52	0	202	761	560	1	0	776
329	QTL3	Bra005991	A03	1520214	1521869	AT5G08400.2	AT5G08400	NA	NA	89.369	903	87	2	1	894	903	1	0	1195
330	QTL3	Bra005992	A03	1523604	1526070	AT5G08415.1	AT5G08415	LIP1	NA	89.103	1193	106	4	224	1401	1184	1	0	1570
331	QTL3	Bra005994	A03	1527639	1532446	AT5G08450.1	AT5G08450	HDC1;RXT3-like	NA	81.433	2806	300	32	220	2853	2757	1	0	2767
332	QTL3	Bra005995	A03	1533936	1538437	AT5G08490.1	AT5G08490	SLG1	NA	86.777	2541	330	2	1191	3731	2550	16	0	3065
333	QTL3	Bra005996	A03	1533936	1538437	AT5G08490.1	AT5G08490	SLG1	NA	86.777	2541	330	2	1299	3839	2550	16	0	3065
334	QTL3	Bra005997	A03	1541015	1541396	AT5G08520.1	AT5G08520	NA	NA	86.28	379	52	0	3	381	379	1	4.15E-126	450
335	QTL3	Bra005998	A03	1542995	1545563	AT5G08530.1	AT5G08530	CI51	NA	92.281	1464	110	1	307	1770	1461	1	0	2129
336	QTL3	Bra005999	A03	1545681	1547538	AT2G37220.1	AT2G37220	NA	Encodes a chloroplast RNA binding protein. A substrate of the type III effector HopU1 (mono-ADP-ribosyltransferase). Protein is tyrosine-phosphorylated and its phosphorylation state is modulated in response to ABA in Arabidopsis thaliana seeds.	70.347	317	51	6	35	323	1	302	1.33E-38	159
337	QTL3	Bra006000	A03	1553529	1555448	AT5G08540.1	AT5G08540	NA	NA	79.124	1073	146	12	129	1171	1	1025	0	942
338	QTL3	Bra100520	A03	1562614	1563136	AT1G33390.1	AT1G33390	ATFAS4;FAS4	Over-expression of this gene results in stem fasciation. The predicted amino acid sequence reveals the presence of two domains (DEXH-box or DEAD-box helicase and DUF1065 domain) and fragments of two more domains (HrpA domain and HA2 domain).	82.969	229	36	1	3	228	881	1109	9.44E-62	235
339	QTL3	Bra006001	A03	1566622	1568364	AT5G05990.1	AT5G05990	NA	NA	82.4	125	14	4	42	166	447	563	2.88E-25	116
340	QTL3	Bra006003	A03	1571614	1575304	AT5G08550.1	AT5G08550	ILP1	Encodes a transcriptional repressor that is homologous to the C-terminal region of mammalian GC binding factor. It regulates endoreduplication through control of CYC2A expression.	90.417	960	92	0	5	964	2726	1767	0	1317
341	QTL3	Bra100521	A03	1575970	1576378	AT3G26840.1	AT3G26840	PES2	NA	83.92	199	29	1	1	199	1916	1721	2.68E-55	214
342	QTL3	Bra006004	A03	1576686	1580002	AT5G08560.1	AT5G08560	NA	NA	86.869	1782	210	6	250	2019	1770	1	0	2154
343	QTL3	Bra006007	A03	1593860	1595196	AT5G08565.1	AT5G08565	NA	NA	87.464	351	44	0	25	375	1	351	1.50E-121	435
344	QTL3	Bra006008	A03	1595664	1597676	AT5G08570.1	AT5G08570	NA	NA	88.178	1531	181	0	126	1656	1	1531	0	1945
345	QTL3	Bra006009	A03	1596433	1600477	AT5G08580.1	AT5G08580	NA	NA	85.618	1182	134	2	1727	2878	1176	1	0	1389
346	QTL3	Bra006010	A03	1601029	1603563	AT5G08590.1	AT5G08590	ASK2;SNRK2-1;SNRK2.1;SRK2G	Encodes a member of SNF1-related protein kinases (SnRK2) whose activity is activated by ionic (salt) and non-ionic (mannitol) osmotic stress. Similar to the calcium/calmodulin-dependent protein kinase subfamily and the SNF1 kinase subfamily.	88.949	1104	80	3	1	1104	1	1062	0	1465
347	QTL3	Bra006011	A03	1604126	1605968	AT5G02700.1	AT5G02700	NA	NA	66.861	1373	333	30	28	1372	79	1357	2.51E-110	399
348	QTL3	Bra006012	A03	1611374	1614527	AT5G08630.1	AT5G08630	NA	NA	86.612	2181	247	3	1	2145	2172	1	0	2645
349	QTL3	Bra100522	A03	1617930	1618719	AT3G26840.1	AT3G26840	PES2	NA	84.388	237	34	2	1	237	1176	943	1.10E-67	255
350	QTL3	Bra100523	A03	1619281	1619656	AT3G26650.1	AT3G26650	GAPA;GAPA-1	Encodes one of the two subunits forming the photosynthetic glyceraldehyde-3-phosphate dehydrogenase (GAPDH) and as such a constituent of the supramolecular complex with phosphoribulokinase (PRK) thought to be linked by a small peptide encoded by CP12-2. GapA-1 is coordinately expressed by light with PRK and CP12-2. The enzyme activity, tested in leaf protein extracts dropped significantly after e…	89.888	267	27	0	1	267	1119	853	3.92E-99	360
351	QTL3	Bra006013	A03	1619885	1622697	AT5G08690.1	AT5G08690	NA	Encodes the mitochondrial ATP synthase beta-subunit. This subunit is encoded by a multigene family of three members (At5g08670, At5g08680, At5g08690) that shared 98% sequence identity at the amino acid level.	89.826	1671	164	2	267	1931	1671	1	0	2244
352	QTL3	Bra006014	A03	1623357	1627533	AT5G08680.1	AT5G08680	NA	Encodes the mitochondrial ATP synthase beta-subunit. This subunit is encoded by a multigene family of three members (At5g08670, At5g08680, At5g08690) that shared 98% sequence identity at the amino acid level.	92.14	1196	94	0	1079	2274	484	1679	0	1734
353	QTL3	Bra006015	A03	1628079	1629780	AT5G08790.1	AT5G08790	anac081;ATAF2	induced by wounding, belongs to a large family of putative transcriptional activators with NAC domain.	86.449	856	95	4	162	1002	850	1	0	1021
354	QTL3	Bra006016	A03	1634305	1636769	AT5G09220.1	AT5G09220	AAP2	member of AAAP family	87.854	1482	162	2	129	1592	1	1482	0	1869
355	QTL3	Bra006017	A03	1637422	1639777	AT5G09300.1	AT5G09300	NA	NA	85.664	1423	184	6	248	1654	1419	1	0	1638
356	QTL3	Bra006018	A03	1640490	1641160	AT5G09310.1	AT5G09310	NA	NA	85.649	439	51	1	1	427	441	3	1.36E-145	515
357	QTL3	Bra006019	A03	1641705	1643247	AT5G09330.1	AT5G09330	ANAC082;NAC082;VNI1	NA	76.385	686	100	12	112	796	1020	396	1.51E-143	509
358	QTL3	Bra006020	A03	1644074	1647928	AT5G09400.1	AT5G09400	KUP7	potassium transporter	89.133	2595	264	3	26	2620	1	2577	0	3411
359	QTL3	Bra006021	A03	1647934	1649119	AT5G09430.1	AT5G09430	NA	NA	88.675	936	106	0	26	961	1	936	0	1211
360	QTL3	Bra006022	A03	1651370	1653106	AT5G09470.1	AT5G09470	DIC3	Encodes one of the mitochondrial dicarboxylate carriers (DIC): DIC1 (AT2G22500), DIC2 (AT4G24570), DIC3 (AT5G09470).	88.166	1014	114	1	127	1134	1014	1	0	1288
361	QTL3	Bra006023	A03	1653210	1654076	AT5G09480.1	AT5G09480	NA	NA	75.369	406	73	3	398	776	416	11	1.61E-78	293
362	QTL3	Bra006024	A03	1654492	1655105	AT5G09500.1	AT5G09500	NA	NA	89.625	453	44	1	13	462	453	1	3.80E-172	603
363	QTL3	Bra006025	A03	1656110	1657021	AT5G09530.1	AT5G09530	PELPK1;PRP10	NA	78.234	657	107	4	173	829	621	1	3.33E-157	554
364	QTL3	Bra006026	A03	1657952	1660767	AT5G09550.1	AT5G09550	GDI	NA	91.33	1338	98	1	1	1320	1	1338	0	1902
365	QTL3	Bra006027	A03	1661258	1665510	AT5G09590.1	AT5G09590	HSC70-5;MTHSC70-2	heat shock protein 70 (Hsc70-5); nuclear	86.978	2058	247	3	331	2376	1	2049	0	2509
366	QTL3	Bra006028	A03	1664614	1666530	AT5G09630.1	AT5G09630	NA	NA	68.453	1157	322	17	166	1296	1161	22	2.09E-111	403
367	QTL3	Bra006029	A03	1668423	1670153	AT5G09650.1	AT5G09650	AtPPa6;PPa6	Encodes a protein with inorganic pyrophosphatase activity.	89.037	903	87	2	178	1068	903	1	0	1184
368	QTL3	Bra006030	A03	1673019	1673689	AT5G39650.1	AT5G39650	DAU2	NA	87.324	568	69	1	1	568	169	733	0	699
369	QTL3	Bra006031	A03	1674856	1677307	AT5G09760.1	AT5G09760	NA	NA	86.13	1651	215	4	220	1857	1	1650	0	1939
370	QTL3	Bra006032	A03	1677876	1679566	AT5G09770.1	AT5G09770	NA	NA	88.602	465	53	0	16	480	465	1	4.63E-171	600
371	QTL3	Bra100524	A03	1686537	1686999	AT1G45201.1	AT1G45201	ATTLL1;TLL1	Target of AtGRP7 regulation.	81.944	432	75	1	1	432	22	450	5.40E-119	426
372	QTL3	Bra006033	A03	1690539	1692982	AT5G09810.1	AT5G09810	ACT7;AtACT7	Member of Actin gene family.Mutants are defective in germination and root growth.	90.653	1134	106	0	164	1297	1	1134	0	1568
373	QTL3	Bra006034	A03	1693743	1695362	AT5G09820.2	AT5G09820	NA	NA	86.983	822	98	2	269	1081	822	1	0	1000
374	QTL3	Bra006035	A03	1697372	1699881	AT5G09850.1	AT5G09850	NA	NA	82.369	1072	123	12	368	1385	1060	1	0	1086
375	QTL3	Bra006036	A03	1702661	1708723	AT5G09870.1	AT5G09870	CESA5;MUM3	Encodes a cellulose synthase isomer, related to CESA6. As inferred from the null role of secondary wall-type CesAs, included in a set of five primary wall-type CesAs that may support trichome cell wall thickening.	85.141	3237	448	7	1	3231	1	3210	0	3667
376	QTL3	Bra006037	A03	1709619	1709942	AT5G09876.1	AT5G09876	NA	NA	79.783	277	44	3	45	309	42	318	2.68E-64	244
377	QTL3	Bra006038	A03	1711245	1714540	AT5G09900.3	AT5G09900	EMB2107;MSA;RPN5A	Encodes one of two isoforms for the 26S proteasome regulatory protein (RN) subunit RPN5. For many functions it acts redundantly with the paralogous gene RPN5b but also appears to exert independent effects.	89.705	1389	129	6	204	1579	1388	1	0	1846
378	QTL3	Bra006039	A03	1714779	1715923	AT5G09920.1	AT5G09920	ATRPB15.9;NRPB4;RPB15.9;RPB15.9.9	Non-catalytic subunit specific to DNA-dependent RNA polymerase II; the ortholog of budding yeast RPB4)	94.484	417	23	0	1	417	1	417	0	648
379	QTL3	Bra006040	A03	1716722	1717349	AT5G09940.1	AT5G09940	NA	NA	70.909	660	139	14	1	626	1	641	1.55E-83	309
380	QTL3	Bra006041	A03	1720914	1721893	AT5G09980.1	AT5G09980	PROPEP4	NA	78.243	239	34	4	112	341	10	239	1.96E-49	196
381	QTL3	Bra006042	A03	1722389	1725463	AT5G10010.1	AT5G10010	HIT4	NA	90.323	465	45	0	733	1197	841	1305	0	636
382	QTL3	Bra006043	A03	1727122	1730853	AT5G10020.1	AT5G10020	SIRK1	NA	80.748	3127	520	11	137	3192	26	3141	0	2949
383	QTL3	Bra006044	A03	1734631	1736439	AT5G10050.1	AT5G10050	NA	NA	88.172	837	99	0	13	849	1	837	0	1063
384	QTL3	Bra006045	A03	1736267	1738888	AT5G10060.1	AT5G10060	NA	NA	83.057	1446	161	13	491	1888	1410	1	0	1521
385	QTL3	Bra006046	A03	1739749	1741477	AT5G10090.1	AT5G10090	TPR13	NA	81.924	1372	194	4	32	1355	1775	410	0	1388
386	QTL3	Bra006047	A03	1747883	1750577	AT5G10100.2	AT5G10100	TPPI	NA	87.185	991	93	2	213	1200	61	1020	0	1236
387	QTL3	Bra006048	A03	1756702	1758429	AT5G10110.1	AT5G10110	NA	NA	79.83	471	81	4	355	825	954	498	3.18E-115	416
388	QTL3	Bra006050	A03	1762947	1764210	AT5G10120.1	AT5G10120	NA	NA	88.517	418	42	2	1	415	1	415	3.44E-151	535
389	QTL3	Bra006051	A03	1764423	1768165	AT5G10140.1	AT5G10140	AGL25;FLC;FLF;RSB6	MADS-box protein encoded by FLOWERING LOCUS C - transcription factor that functions as a repressor of floral transition and contributes to temperature compensation of the circadian clock. Expression is downregulated during cold treatment. Vernalization, FRI and the autonomous pathway all influence the state of FLC chromatin. Both maternal and paternal alleles are reset by vernalization, but their…	87.605	597	65	3	489	1082	591	1	0	738
390	QTL3	Bra006052	A03	1768598	1770216	AT5G10160.1	AT5G10160	NA	NA	87.444	669	72	2	219	887	1	657	0	830
391	QTL3	Bra006053	A03	1770682	1773971	AT5G10240.1	AT5G10240	ASN3	Encodes asparagine synthetase (ASN3).	88.545	1746	188	3	284	2026	1737	1	0	2244
392	QTL3	Bra006054	A03	1775775	1777928	AT5G10260.1	AT5G10260	AtRABH1e;RABH1e	NA	90.032	622	62	0	236	857	1	622	0	843
393	QTL3	Bra006055	A03	1778741	1785669	AT5G10280.1	AT5G10280	ATMYB64;ATMYB92;MYB92	Encodes a putative transcription factor (MYB92).	83.671	1035	124	5	727	1746	1	1005	0	1122
394	QTL3	Bra006056	A03	1786758	1788400	AT5G10360.1	AT5G10360	EMB3010;RPS6B	RPS6A and RPS6B are fully redundant and essential during gametogenesis.	89.6	750	78	0	159	908	750	1	0	1002
395	QTL3	Bra006057	A03	1788592	1794698	AT5G10370.1	AT5G10370	NA	NA	84.132	5029	754	9	316	5316	312	5324	0	5470
396	QTL3	Bra006058	A03	1795179	1799408	AT5G44050.1	AT5G44050	NA	NA	83.803	1420	212	2	465	1866	1420	1	0	1532
397	QTL3	Bra006059	A03	1803890	1806752	AT5G44050.1	AT5G44050	NA	NA	85.42	1454	194	4	168	1603	1454	1	0	1665
398	QTL3	Bra006060	A03	1810967	1811537	AT5G10430.1	AT5G10430	AGP4;ATAGP4	Encodes arabinogalactan-protein (AGP4).	79.108	426	71	3	1	426	408	1	4.89E-102	370
399	QTL3	Bra006061	A03	1812899	1814646	AT5G10450.1	AT5G10450	14-3-3lambda;AFT1;GRF6	Encodes a member of the 14-3-3 gene family that is a lambda isoform (14-3-3&#955;). Interacts with APX3 (ascorbate peroxidase) and AKR2 , suggesting a role in mediating oxidative metabolism in stress response. This protein was shown to colocalize and interact with SERK1 by which it is phosphorylated. This protein is also reported to interact with the phosphorylated form of the BZR1 transcription …	85.752	751	101	2	325	1075	747	3	0	868
400	QTL3	Bra100527	A03	1818416	1821887	AT1G40129.1	AT1G40129	NA	NA	90	50	5	0	221	270	1580	1531	3.64E-11	68
401	QTL3	Bra006062	A03	1822226	1824293	AT5G10480.1	AT5G10480	PAS2;PEP	Protein tyrosine phosphatase-like involved in cell division and differentiation. Interacts with CDKA;1 only in its phosphorylated form, preventing dephosphorylation. Overexpression slowed down cell division in suspension cell cultures at the G2-to-M transition and early mitosis and inhibited Arabidopsis seedling growth. Localized in the cytoplasm of dividing cells but moved into the nucleus upon …	91.742	666	55	0	292	957	666	1	0	953
402	QTL3	Bra006063	A03	1825094	1825894	AT4G25710.1	AT4G25710	NA	NA	68.241	614	143	18	217	798	1108	515	1.11E-48	194
403	QTL3	Bra006064	A03	1826554	1830511	AT5G10490.1	AT5G10490	MSL2	A member of MscS-like gene family, structurally very similar to MSL3, comprising of an N-terminal chloroplast transit peptide, five trans-membrane helices and a C-terminal cytoplasmic domain. Mutant plants showed abnormalities in the size and shape of plastids. MSL2-GFP was localized to discrete foci on the plastid envelope and co-localize with the plastid division protein AtMinE.	86.684	1517	193	2	519	2035	1508	1	0	1824
404	QTL3	Bra006065	A03	1836913	1841589	AT5G10510.2	AT5G10510	AIL6;PLT3	Encodes an AP2-domain transcription factor involved in root stem cell identity and root development.	84.237	1770	162	20	361	2040	3	1745	0	1950
405	QTL3	Bra006066	A03	1842184	1844280	AT5G10530.1	AT5G10530	LecRK-IX.1	NA	82.09	1971	329	4	135	2096	1956	1	0	1966
406	QTL3	Bra006067	A03	1845401	1850093	AT5G10540.1	AT5G10540	TOP2	NA	92.165	2106	165	0	100	2205	1	2106	0	3054
407	QTL3	Bra006068	A03	1849922	1852689	AT5G10550.1	AT5G10550	GTE2	This gene is predicted to encode a bromodomain-containing protein. A plant line expressing RNAi constructs targeted against GTE7 shows some resistance to agrobacterium-mediated root transformation.	81.519	1277	175	10	4	1245	1962	712	0	1249
408	QTL3	Bra006069	A03	1855836	1858703	AT5G10630.1	AT5G10630	NA	NA	87.5	1648	186	3	265	1893	358	2004	0	2048
409	QTL3	Bra006070	A03	1858815	1861886	AT5G10650.1	AT5G10650	NA	NA	79.224	1598	202	17	336	1823	1578	1	0	1425
410	QTL3	Bra006072	A03	1867026	1869227	AT5G10660.1	AT5G10660	NA	NA	81.301	1230	167	10	16	1188	1	1224	0	1193
411	QTL3	Bra006071	A03	1867041	1868292	AT5G10660.1	AT5G10660	NA	NA	80.99	768	101	7	1	729	1	762	0	737
412	QTL3	Bra006073	A03	1869215	1872419	AT5G10710.2	AT5G10710	NA	NA	85.806	937	112	3	267	1197	1	922	0	1095
413	QTL3	Bra006074	A03	1874846	1876617	AT5G10720.1	AT5G10720	AHK5;CKI2;HK5	member of Histidine Kinase	82.701	1081	160	2	129	1185	6	1083	0	1122
414	QTL3	Bra006075	A03	1879928	1884842	AT5G10720.1	AT5G10720	AHK5;CKI2;HK5	member of Histidine Kinase	84.069	2787	351	11	321	3032	1	2769	0	3059
415	QTL3	Bra006076	A03	1885223	1886608	AT5G10745.1	AT5G10745	NA	NA	91.026	156	14	0	133	288	1	156	4.60E-56	219
416	QTL3	Bra006077	A03	1887118	1888621	AT5G10750.1	AT5G10750	NA	NA	84.759	912	136	1	289	1200	1	909	0	1016
417	QTL3	Bra006078	A03	1889637	1892322	AT5G10840.1	AT5G10840	EMP1	NA	93.504	585	38	0	1439	2023	1947	1363	0	884
418	QTL3	Bra006079	A03	1891737	1894462	AT5G10840.1	AT5G10840	EMP1	NA	90.198	1918	183	2	827	2740	1947	31	0	2607
419	QTL3	Bra006080	A03	1895327	1898370	AT5G10840.1	AT5G10840	EMP1	NA	91.279	1915	162	1	131	2045	38	1947	0	2700
420	QTL3	Bra006081	A03	1898752	1901498	AT5G01960.1	AT5G01960	NA	NA	82.701	1318	157	19	293	1576	1	1281	0	1328
421	QTL3	Bra006082	A03	1904895	1906671	AT5G10950.1	AT5G10950	NA	NA	77.872	235	37	5	758	977	284	50	1.04E-44	181
422	QTL3	Bra006083	A03	1911165	1912567	AT5G10960.1	AT5G10960	NA	NA	80.526	837	160	2	254	1090	1	834	0	769
423	QTL3	Bra006084	A03	1912943	1913444	AT5G10980.1	AT5G10980	H3.3	NA	87.363	182	23	0	1	182	411	230	1.91E-58	224
424	QTL3	Bra006085	A03	1921530	1924704	AT5G11060.1	AT5G11060	KNAT4	A member of Class II KN1-like homeodomain transcription factors (together with KNAT3 and KNAT5), with greatest homology to the maize knox1 homeobox protein. Expression regulated by light. Detected in all tissues examined, but most prominent in leaves and young siliques. Transient expression of GFP translational fusion protein suggests bipartite localization in nucleus and cytoplasm. KNAT4 promote…	87.354	1202	108	4	530	1707	1	1182	0	1505
425	QTL3	Bra006086	A03	1928178	1928913	AT5G11070.1	AT5G11070	NA	NA	79.437	462	80	6	240	689	459	1	1.95E-108	392
426	QTL3	Bra006087	A03	1931534	1932381	AT1G53530.1	AT1G53530	NA	NA	86.835	357	47	0	11	367	17	373	1.29E-120	432
427	QTL3	Bra006088	A03	1936336	1936990	AT5G11090.1	AT5G11090	NA	NA	76.551	661	109	14	1	635	1	641	2.24E-132	471
428	QTL3	Bra006090	A03	1946163	1950952	AT5G11110.1	AT5G11110	ATSPS2F;KNS2;SPS1;SPS2F;SPSA2	Encodes a protein with putative sucrose-phosphate synthase activity.Involved in pollen exine formation.	85.769	3162	390	10	169	3288	1	3144	0	3683
429	QTL3	Bra006091	A03	1951373	1954524	AT5G11200.2	AT5G11200	UAP56b	NA	89.435	549	58	0	1	549	1461	913	0	729
430	QTL3	Bra006092	A03	1957863	1959492	AT5G11230.1	AT5G11230	NA	NA	82.838	1043	173	2	290	1329	1	1040	0	1070
431	QTL3	Bra006093	A03	1960439	1960793	AT5G11250.1	AT5G11250	NA	NA	72.701	348	92	1	7	354	3342	2998	3.85E-50	197
432	QTL3	Bra006094	A03	1961261	1965536	AT5G11250.1	AT5G11250	NA	NA	77.347	3611	714	40	43	3595	3565	1	0	2738
433	QTL3	Bra006095	A03	1966370	1969885	AT5G11250.1	AT5G11250	NA	NA	80.687	1688	302	10	1573	3245	2349	671	0	1552
434	QTL3	Bra006096	A03	1982353	1984053	AT5G11410.1	AT5G11410	NA	NA	76.84	1019	211	10	133	1134	1011	1	0	751
435	QTL3	Bra006097	A03	1988867	1993216	AT5G11470.1	AT5G11470	ASI1;IBM2	NA	78.444	1118	181	11	909	2014	1090	21	0	935
436	QTL3	Bra006098	A03	1996571	1997970	AT3G25860.1	AT3G25860	LTA2;PLE2	Nuclear encoded dihydrolipoamide S-acetyltransferase (LTA2) that encodes teh Pyruvate Decarboxylase E2 subunit. Mutant has embryo defect.	78.834	326	57	2	272	591	920	601	2.67E-74	279
437	QTL3	Bra006099	A03	1999135	2001585	AT5G11480.1	AT5G11480	NA	NA	85.654	955	122	1	130	1069	955	1	0	1113
612	QTL5	Bra006100	A03	2001990	2006151	AT5G11490.1	AT5G11490	NA	NA	91.143	2529	215	3	246	2768	1	2526	0	3546
613	QTL5	Bra006101	A03	2006227	2008487	AT5G11500.1	AT5G11500	NA	NA	93.21	648	44	0	150	797	1	648	0	971
614	QTL5	Bra006102	A03	2009316	2013899	AT5G11510.1	AT5G11510	AtMYB3R4;MYB3R-4	Arabidopsis thaliana putative c-myb-like transcription factor MYB3R-4. Functions in powdery mildew induced host endoreduplication at the site of infection.	84.783	1104	105	6	193	1233	109	1212	0	1263
615	QTL5	Bra006103	A03	2013877	2016937	AT5G11520.1	AT5G11520	ASP3;YLS4	Encodes the chloroplastic isozyme of aspartate aminotransferase. Involved in aspartate biosynthesis and nitrogen metabolism. mRNA is expressed in senescing leaves.	90.14	1359	125	1	345	1703	1350	1	0	1851
616	QTL5	Bra006104	A03	2027477	2031144	AT5G11530.1	AT5G11530	EMF1	Involved in regulating reproductive development	70.889	2566	360	52	374	2645	1	2473	0	1375
617	QTL5	Bra006106	A03	2039244	2040151	AT5G11560.1	AT5G11560	NA	NA	88.476	269	27	1	21	289	2949	2685	1.71E-94	345
618	QTL5	Bra006107	A03	2045981	2050039	AT5G11670.1	AT5G11670	ATNADP-ME2;NADP-ME2	The malic enzyme (EC 1.1.1.40) encoded by AtNADP-ME2 is presumably a cytosolic enzyme involved in malate metabolism and possibly assisting the oxidative pentose phosphate pathway. AtNADP-ME2 counts for the major part of NADP-ME activity in mature tissues of Arabidopsis.	92.134	1767	139	0	210	1976	1	1767	0	2560
619	QTL5	Bra006108	A03	2050477	2052404	AT5G11680.1	AT5G11680	NA	NA	89.583	624	65	0	257	880	1	624	0	832
620	QTL5	Bra006109	A03	2052463	2053798	AT2G37410.1	AT2G37410	ATTIM17-2;TIM17;TIM17-2	Mitochondrial inner membrane translocase. Together with AtTIM17-1, TIM17-2 has a long C-terminal extension not present in other TIMs. The extension is located in the outer membrane and so TIM17-2 links the inner and outer mitochondrial membranes. The C-terminal region is essential for protein import into mitochondria via the general import pathway but is not necessary for import via the carrier p…	78.125	384	82	2	228	610	1	383	7.63E-83	307
621	QTL5	Bra006110	A03	2055358	2064455	AT5G11700.2	AT5G11700	NA	NA	90.726	3666	331	2	1157	4813	3666	1	0	5077
622	QTL5	Bra006111	A03	2069383	2074685	AT5G11720.1	AT5G11720	NA	NA	86.12	2608	338	2	341	2927	103	2707	0	3085
623	QTL5	Bra006112	A03	2073047	2074652	AT1G05890.1	AT1G05890	ARI5;ATARI5	NA	79.235	1517	290	9	31	1541	1547	50	0	1297
624	QTL5	Bra006113	A03	2075938	2077947	AT5G11730.1	AT5G11730	NA	NA	85.563	1136	164	0	378	1513	26	1161	0	1310
625	QTL5	Bra006114	A03	2078739	2081278	AT5G11730.1	AT5G11730	NA	NA	85.101	792	112	1	1	786	1	792	0	897
782	QTL9	Bra002115	A10	11432805	11438126	AT5G17910.1	AT5G17910	NA	NA	77.849	1562	198	17	2640	4091	2026	503	0	1314
783	QTL9	Bra002114	A10	11446617	11449308	AT4G08580.1	AT4G08580	NA	NA	84.174	1308	189	2	626	1915	1308	1	0	1433
784	QTL9	Bra002113	A10	11449526	11450360	AT5G17870.1	AT5G17870	PSRP6	plastid-specific ribosomal protein 6 precursor (Psrp-6) - like	84.709	327	41	2	359	685	318	1	1.00E-99	363
785	QTL9	Bra002112	A10	11454962	11457018	AT5G17860.1	AT5G17860	CAX7	NA	85.813	1734	219	3	114	1841	1	1713	0	2030
786	QTL9	Bra002110	A10	11458910	11461015	AT5G17850.1	AT5G17850	NA	NA	81.091	1687	251	13	119	1744	1680	1	0	1608
787	QTL9	Bra002109	A10	11462842	11464506	AT5G17830.1	AT5G17830	NA	NA	74.571	700	164	5	613	1305	816	124	1.59E-125	450
788	QTL9	Bra002108	A10	11471778	11473917	AT5G17810.1	AT5G17810	WOX12	Encodes a WUSCHEL-related homeobox gene family member with 65 amino acids in its homeodomain. Proteins in this family contain a sequence of eight residues (TLPLFPMH) downstream of the homeodomain called the WUS box.	86.1	777	87	6	119	883	40	807	0	906
789	QTL9	Bra002107	A10	11475494	11477796	AT5G17800.1	AT5G17800	AtMYB56;MYB56	Member of the R2R3 factor gene family.	80.317	1011	124	11	159	1133	972	1	0	944
790	QTL9	Bra002106	A10	11483299	11485867	AT5G17790.1	AT5G17790	VAR3	Encodes a 85.9 kDa protein containing novel repeats and zinc fingers described as protein interaction domains. VAR3 is a part of a protein complex required for normal chloroplast and palisade cell development. Mutants display a variegated phenotype due to somatic areas lacking or containing developmentally retarded chloroplasts and greatly reduced numbers of palisade cells.	78.334	2317	296	22	1	2151	1	2277	0	2003
791	QTL9	Bra002105	A10	11486152	11488251	AT5G17780.2	AT5G17780	NA	NA	82.24	1250	189	6	109	1328	11	1257	0	1256
792	QTL9	Bra002104	A10	11488542	11490948	AT5G17770.1	AT5G17770	ATCBR;CBR;CBR1	Encodes NADH:cytochrome (Cyt) b5 reductase that displayed strict specificity to NADH for the reduction of a recombinant Cyt b5 (AtB5-A), whereas no Cyt b5 reduction was observed when NADPH was used as the electron donor.	89.835	846	86	0	152	997	1	846	0	1139
793	QTL9	Bra002103	A10	11492655	11494584	AT5G17760.1	AT5G17760	NA	NA	85.055	1539	206	4	145	1680	1	1518	0	1743
794	QTL9	Bra002102	A10	11495162	11496741	AT5G17720.1	AT5G17720	NA	NA	84.966	1337	186	4	5	1338	1325	1	0	1501
795	QTL9	Bra002101	A10	11512326	11514479	AT5G17710.2	AT5G17710	EMB1241	NA	86.28	984	108	3	56	1015	1	981	0	1177
796	QTL9	Bra040634	A10	11574604	11576170	AT1G46264.1	AT1G46264	AT-HSFB4;HSFB4;SCZ	Encodes SCHIZORIZA, a member of Heat Shock Transcription Factor (Hsf) family. Functions as a nuclear factor regulating asymmetry of stem cell divisions.	78.154	1062	145	17	213	1202	1	1047	0	872
797	QTL9	Bra040636	A10	11592624	11594698	AT2G17750.1	AT2G17750	NIP1	Intrinsic thylakoid membrane protein that fixes RPOTmp on the stromal side of the thylakoid membrane.	74.329	1192	284	8	83	1269	15	1189	0	755
798	QTL9	Bra008561	A10	11614219	11618389	AT5G17330.1	AT5G17330	GAD;GAD1	Encodes one of two isoforms of glutamate decarboxylase.	90.987	1509	136	0	150	1658	1509	1	0	2109
799	QTL9	Bra008562	A10	11632168	11636969	AT1G34650.1	AT1G34650	HDG10	Encodes a homeobox-leucine zipper family protein belonging to the HD-ZIP IV family.	75.91	2088	456	16	94	2165	67	2123	0	1469
800	QTL9	Bra008563	A10	11640540	11642775	AT5G17300.1	AT5G17300	RVE1	Myb-like transcription factor that regulates hypocotyl growth by regulating free auxin levels in a time-of-day specific manner.	82.572	1073	139	9	305	1347	83	1137	0	1095
801	QTL9	Bra008564	A10	11643125	11645518	AT5G17290.1	AT5G17290	APG5;ATATG5;ATG5	Autophagy protein ATG5. Forms a conjugate with ATG12 with an essential role in plant nutrient recycling. Mutants missing ATG5 display early senescence and are hypersensitive to nitrogen or carbon starvation, accompanied by a more rapid loss of organellar and cytoplasmic proteins.	85.968	1012	112	4	16	1006	10	1012	0	1195
802	QTL9	Bra008565	A10	11645744	11646134	AT5G17280.1	AT5G17280	NA	NA	75.077	325	57	4	18	318	379	55	3.08E-58	224
803	QTL9	Bra008566	A10	11646341	11651597	AT5G17270.1	AT5G17270	NA	NA	87.532	2703	322	4	1	2691	2700	1	0	3351
804	QTL9	Bra008567	A10	11657154	11658852	AT5G17260.1	AT5G17260	anac086;NAC086	NA	83.46	659	91	2	1	653	331	977	0	704
805	QTL9	Bra008568	A10	11661895	11666144	AT5G17250.1	AT5G17250	NA	NA	86.335	2049	230	9	1	2006	1	2042	0	2437
806	QTL9	Bra008569	A10	11669919	11672940	AT5G17230.1	AT5G17230	PSY	Encodes phytoene synthase.	87.786	1269	131	4	268	1530	7	1257	0	1593
807	QTL9	Bra102308	A10	11676214	11676680	AT1G64295.1	AT1G64295	NA	NA	77.355	552	119	2	6	557	546	1	2.03E-119	428
808	QTL9	Bra008570	A10	11677574	11678679	AT5G17220.1	AT5G17220	ATGSTF12;GST26;GSTF12;TT19	Encodes glutathione transferase belonging to the phi class of GSTs. Naming convention according to Wagner et al. (2002). Mutants display no pigments on leaves and stems.	88.837	645	69	1	97	738	645	1	0	838
809	QTL9	Bra008571	A10	11679060	11680849	AT5G17210.1	AT5G17210	NA	NA	81.918	636	109	3	337	972	630	1	3.33E-177	621
810	QTL9	Bra008572	A10	11682580	11684991	AT5G17200.1	AT5G17200	NA	NA	76.685	1261	255	9	30	1287	3	1227	0	944
811	QTL9	Bra008573	A10	11685502	11685895	AT5G17190.1	AT5G17190	NA	NA	82.952	393	67	0	1	393	393	1	4.59E-113	407
812	QTL9	Bra008575	A10	11686976	11687928	AT5G17170.1	AT5G17170	ENH1	NA	92.263	517	40	0	13	529	807	291	0	753
813	QTL9	Bra008576	A10	11694316	11694625	AT5G17160.1	AT5G17160	NA	NA	78.859	298	42	2	13	307	334	613	2.73E-70	264
814	QTL9	Bra008577	A10	11695926	11696813	AT5G17150.1	AT5G17150	NA	NA	75.276	453	108	2	106	556	145	595	6.21E-83	307
815	QTL9	Bra102310	A10	11699555	11699933	AT1G12630.1	AT1G12630	NA	encodes a member of the DREB subfamily A-4 of ERF/AP2 transcription factor family. The protein contains one AP2 domain. There are 17 members in this subfamily including TINY.	80.282	71	14	0	1	71	105	35	1.43E-10	66.2
816	QTL9	Bra102311	A10	11704171	11704597	AT1G62350.1	AT1G62350	NA	NA	75.46	326	54	7	7	308	540	217	1.02E-56	219
817	QTL9	Bra008579	A10	11704756	11706976	AT5G17060.1	AT5G17060	ARFB1B;ATARFB1B	A member of ARF GTPase family. A thaliana has 21 members of this family, known to be essential for vesicle coating and uncoating and functions in GTP-binding. Gene encoding ADP-ribosylation factor and similar to ADP-ribosylation factor 1; ARF 1 (GP:385340) {Drosophila melanogaster), other ARFs and ARF-like proteins.	91.883	579	47	0	314	892	579	1	0	832
818	QTL9	Bra008580	A10	11707325	11715266	AT5G17020.1	AT5G17020	ATCRM1;ATXPO1;HIT2;XPO1;XPO1A	Encodes a member of the exportin protein family (XPO1A) which functions as receptors for nuclear export. Binds to a variety of proteins having leucine rich export signals.Along with XPO1B involved with development of the male and female gametophytes.	91.055	3231	286	1	386	3616	3228	1	0	4522
819	QTL9	Bra008581	A10	11717695	11719236	AT5G17000.1	AT5G17000	NA	NA	87.729	1035	121	1	37	1065	4	1038	0	1296
820	QTL9	Bra008582	A10	11718857	11722634	AT5G16930.1	AT5G16930	NA	NA	90.594	1935	174	3	1937	3865	1933	1	0	2663
