# Supplementary material for: Integrating transcriptomic network reconstruction and eQTL analyses reveals mechanistic connections between genomic architecture and Brassica rapa development
Source: PLoS Genet. 2019 Sep 12;15(9):e1008367. doi: 10.1371/journal.pgen.1008367 (PMC6759183; doi:10.1371/journal.pgen.1008367)
Supplement: S3 Table — (CSV) [file pgen.1008367.s009.csv]

.id	MR_Cutoff	trt	name	chrom	start	end	subject	AGI	At_symbol	At_description	perc_ID	aln_length	mismatch	gap_open	qstart	qend	sstart	send	eval	score
blup.mr.graph.UN.2012.10	10	UN	Bra012899	A03	21658875	21660326	AT3G50440.1	AT3G50440	ATMES10;MES10	Encodes a protein shown to have methyl jasmonate esterase activity in vitro. This protein does not act on methyl IAA, MeSA, MeGA4, or MEGA9 in vitro.	85.797	859	118	3	127	982	865	8	0	989
blup.mr.graph.UN.2012.20	20	UN	Bra038899	A01	15641416	15643341	AT3G51430.1	AT3G51430	SSL5;YLS2	Although this enzyme is predicted to encode a strictosidine synthase (SS), it lacks a conserved catalytic glutamate residue found in active SS enzymes and it is not expected to have SS activity.	81.047	1108	203	5	297	1402	1103	1	0	1036
blup.mr.graph.UN.2012.20	20	UN	Bra006755_Bra006756	A03	4918760	4925611	NA	NA	NA	NA	NA	NA	NA	NA	NA	NA	NA	NA	NA	NA
blup.mr.graph.UN.2012.20	20	UN	Bra022867	A03	7480730	7484921	AT2G31810.1	AT2G31810	NA	NA	87.221	1479	150	5	161	1603	1	1476	0	1828
blup.mr.graph.UN.2012.20	20	UN	Bra023009	A03	8219083	8221040	AT2G43590.1	AT2G43590	NA	NA	79.128	757	140	5	1	745	795	45	0	646
blup.mr.graph.UN.2012.20	20	UN	Bra025790	A06	7732370	7732955	AT1G20070.1	AT1G20070	NA	NA	82.149	549	86	4	177	719	582	40	1.87E-153	542
blup.mr.graph.UN.2012.20	20	UN	Bra036465	A07	224092	228427	AT2G20340.1	AT2G20340	AAS;AtAAS	NA	87.361	1440	182	0	1	1440	1473	34	0	1777
blup.mr.graph.UN.2012.20	20	UN	Bra008566	A10	11646341	11651597	AT5G17270.1	AT5G17270	NA	NA	87.532	2703	322	4	1	2691	2700	1	0	3351
blup.mr.graph.UN.2012.20	20	UN	Bra008575	A10	11686976	11687928	AT5G17170.1	AT5G17170	ENH1	NA	92.263	517	40	0	13	529	807	291	0	753
blup.mr.graph.UN.2012.20	20	UN	Bra008577	A10	11695926	11696813	AT5G17150.1	AT5G17150	NA	NA	75.276	453	108	2	106	556	145	595	6.21E-83	307
blup.mr.graph.UN.2012.20	20	UN	Bra008637	A10	11990050	11990676	AT5G66450.1	AT5G66450	LPPepsilon2	NA	87.097	93	9	1	1	93	861	772	1.34E-24	113
blup.mr.graph.UN.2012.20	20	UN	Bra008840	A10	12861652	12867286	AT5G13280.1	AT5G13280	AK;AK-LYS1;AK1	Asp kinase inhibited by Lys and S-adenosylmethionine. Contains regulatory domains that belong to the ACT domain family, which allow binding to a extreme variety of ligands. Can function as a monomer or as a dimer with acetohydroxyacid synthase (HSDH).	87.796	1729	172	5	2378	4088	1710	3	0	2179
blup.mr.graph.UN.2012.20	20	UN	Bra008859	A10	12969157	12970663	AT5G13070.1	AT5G13070	NA	NA	90.399	552	53	0	226	777	552	1	0	756
blup.mr.graph.UN.2012.30	30	UN	Bra011761	A01	688837	690803	AT4G37430.1	AT4G37430	CYP81F1;CYP91A2	Encodes a member of the CYP81F cytochrome P450 monooxygenase subfamily.	82.71	1498	251	4	188	1678	1497	1	0	1523
blup.mr.graph.UN.2012.30	30	UN	Bra037542	A01	20927607	20928214	AT3G19030.1	AT3G19030	NA	NA	87.432	183	23	0	106	288	1	183	1.40E-58	226
blup.mr.graph.UN.2012.30	30	UN	Bra014655	A04	2052836	2054516	AT3G57010.1	AT3G57010	NA	NA	84.206	1146	166	1	1	1146	1	1131	0	1260
blup.mr.graph.UN.2012.30	30	UN	Bra028216	A04	7113249	7113620	AT5G66450.1	AT5G66450	LPPepsilon2	NA	85.47	234	28	2	132	365	861	634	9.52E-71	266
blup.mr.graph.UN.2012.30	30	UN	Bra025497	A04	8699173	8703567	AT5G41410.1	AT5G41410	BEL1	Homeodomain protein required for ovule identity.Loss of function mutations show homeotic conversion of integuments to carpels.Forms heterodimers with STM and KNAT1. Interacts with AG-SEP heterodimers is thought to restrict WUS expression. BEL interacts with MADS box dimers composed of SEP1(or SEP3) and AG, SHP1, SHP2 and STK. The interaction of BEL1 with AG-SEP3 is required for proper integument …	84.512	1853	199	17	503	2284	1	1836	0	2051
blup.mr.graph.UN.2012.30	30	UN	Bra005332	A05	4887158	4887395	AT5G66450.1	AT5G66450	LPPepsilon2	NA	87.387	222	28	0	10	231	855	634	1.12E-73	275
blup.mr.graph.UN.2012.30	30	UN	Bra018973	A06	947925	949061	AT1G52565.1	AT1G52565	NA	NA	87.406	397	38	3	474	867	1	388	4.82E-137	488
blup.mr.graph.UN.2012.30	30	UN	Bra013959	A08	4964613	4968680	AT5G17680.1	AT5G17680	NA	NA	88.209	2044	223	3	21	2064	33	2058	0	2603
blup.mr.graph.UN.2012.30	30	UN	Bra037847	A09	4480716	4482125	AT5G67420.1	AT5G67420	ASL39;LBD37	NA	81.046	765	79	7	339	1049	1	753	0	755
blup.mr.graph.UN.2012.30	30	UN	Bra017468	A09	13486185	13488948	AT5G47730.1	AT5G47730	NA	NA	90.22	1002	97	1	583	1584	1	1001	0	1362
blup.mr.graph.UN.2012.30	30	UN	Bra026943	A09	36179122	36180217	NA	NA	NA	NA	NA	NA	NA	NA	NA	NA	NA	NA	NA	NA
blup.mr.graph.UN.2012.30	30	UN	Bra002411	A10	9834000	9836587	AT5G22440.1	AT5G22440	NA	NA	90.061	654	65	0	47	700	1	654	0	886
blup.mr.graph.UN.2012.30	30	UN	Bra008734	A10	12429673	12431671	AT5G14860.1	AT5G14860	NA	NA	85.021	1462	201	3	152	1601	1466	11	0	1653
blup.mr.graph.UN.2012.30	30	UN	Bra008750	A10	12500020	12501272	AT5G14600.1	AT5G14600	NA	NA	86.071	962	128	2	2	963	956	1	0	1128
blup.mr.graph.UN.2012.30	30	UN	Bra039532	Scaffold000167	263780	267309	AT3G47570.1	AT3G47570	NA	NA	69.718	142	43	0	961	1102	2369	2228	2.05E-08	62.6
blup.mr.graph.UN.2012.50	50	UN	Bra021591	A01	23491632	23493063	AT3G15115.1	AT3G15115	NA	NA	84.113	1026	136	6	182	1186	1	1020	0	1113
blup.mr.graph.UN.2012.50	50	UN	Bra028781	A02	703916	705981	AT5G04740.1	AT5G04740	ACR12	NA	84.699	915	110	4	1	894	906	1	0	1029
blup.mr.graph.UN.2012.50	50	UN	Bra022535	A02	8171629	8175894	AT3G45140.1	AT3G45140	ATLOX2;LOX2	Chloroplast lipoxygenase required for wound-induced jasmonic acid accumulation in Arabidopsis.Mutants are resistant to Staphylococcus aureus and accumulate salicylic acid upon infection.	83.444	2706	422	7	138	2836	1	2687	0	2852
blup.mr.graph.UN.2012.50	50	UN	Bra008162	A02	12534785	12535753	AT1G74670.1	AT1G74670	GASA6	NA	90.397	302	29	0	247	548	1	302	1.15E-114	414
blup.mr.graph.UN.2012.50	50	UN	Bra029099	A03	6352615	6355969	AT5G53050.2	AT5G53050	NA	NA	84.502	1084	144	3	72	1143	120	1191	0	1205
blup.mr.graph.UN.2012.50	50	UN	Bra029100	A03	6355997	6357229	AT5G53045.1	AT5G53045	NA	NA	86.713	286	38	0	124	409	1	286	2.46E-94	345
blup.mr.graph.UN.2012.50	50	UN	Bra029111	A03	6415599	6418393	AT5G52660.1	AT5G52660	NA	NA	87.855	881	92	5	84	961	123	991	0	1097
blup.mr.graph.UN.2012.50	50	UN	Bra022924	A03	7800943	7803772	AT2G32850.1	AT2G32850	NA	NA	86.816	1115	138	1	97	1202	1	1115	0	1352
blup.mr.graph.UN.2012.50	50	UN	Bra023056	A03	8447124	8449427	AT2G36230.1	AT2G36230	APG10;HISN3	Encodes a BBMII isomerase involved in histidine biosynthesis.	86.696	902	114	2	380	1278	899	1	0	1083
blup.mr.graph.UN.2012.50	50	UN	Bra023094	A03	8669875	8675249	AT2G37050.3	AT2G37050	NA	NA	84.265	2809	416	8	316	3102	1	2805	0	3061
blup.mr.graph.UN.2012.50	50	UN	Bra039792	A04	3869642	3871082	AT3G53490.1	AT3G53490	NA	NA	82.839	641	97	4	176	805	678	40	0	654
blup.mr.graph.UN.2012.50	50	UN	Bra019796	A06	4384287	4385644	NA	NA	NA	NA	NA	NA	NA	NA	NA	NA	NA	NA	NA	NA
blup.mr.graph.UN.2012.50	50	UN	Bra026068	A06	5963950	5967931	AT1G16300.1	AT1G16300	GAPCP-2	Encodes one of the chloroplast/plastid localized GAPDH isoforms (GAPCp1/At1g79530 and GAPCp2/At1g16300). gapcp double mutants display a drastic phenotype of arrested root development, dwarfism and sterility. GAPCps are important for the synthesis of serine in roots.	89.097	1284	119	4	213	1496	1	1263	0	1685
blup.mr.graph.UN.2012.50	50	UN	Bra018223	A06	10940405	10947361	AT3G46130.1	AT3G46130	ATMYB48;ATMYB48-1;ATMYB48-2;ATMYB48-3;MYB48	Encodes a putative transcription factor (MYB48) that functions to regulate flavonol biosynthesis primarily in cotyledons.	83.458	804	79	6	1	783	771	1	0	872
blup.mr.graph.UN.2012.50	50	UN	Bra024437	A06	16385524	16386949	AT5G67590.1	AT5G67590	FRO1	Mutant leaves have a reduced capacity for cold acclimation, appear water-soaked, leak electrolytes, and accumulate reactive oxygen species constitutively. Encode a protein with high similarity to the 18-kD Fe-S subunit of complex I (NADH dehydrogenase, EC 1.6.5.3) in the mitochondrial electron transfer chain.	86.667	465	59	1	1	462	465	1	1.90E-158	558
blup.mr.graph.UN.2012.50	50	UN	Bra025250	A06	21504086	21508384	AT3G27110.1	AT3G27110	NA	NA	86.789	1037	129	2	235	1265	1035	1	0	1251
blup.mr.graph.UN.2012.50	50	UN	Bra024934	A06	23231851	23235200	AT5G47560.1	AT5G47560	ATSDAT;ATTDT;TDT	Encodes a tonoplast malate/fumarate transporter.	85.301	1626	236	1	126	1751	1	1623	0	1853
blup.mr.graph.UN.2012.50	50	UN	Bra013968	A08	4933398	4934543	AT5G17560.1	AT5G17560	BolA4	NA	85.768	534	61	2	1	534	16	534	1.30E-178	625
blup.mr.graph.UN.2012.50	50	UN	Bra101871	A08	20598542	20599010	NA	NA	NA	NA	NA	NA	NA	NA	NA	NA	NA	NA	NA	NA
blup.mr.graph.UN.2012.50	50	UN	Bra029573	A09	18401806	18403570	AT4G05380.1	AT4G05380	NA	NA	87.366	744	91	1	25	768	741	1	0	917
blup.mr.graph.UN.2012.50	50	UN	Bra032410	A09	21717415	21719578	AT1G30630.1	AT1G30630	NA	NA	90.59	882	80	1	141	1022	1	879	0	1214
blup.mr.graph.UN.2012.50	50	UN	Bra002619	A10	8591950	8593425	AT5G58770.1	AT5G58770	AtcPT4;cPT4	NA	83.458	937	132	6	200	1117	1	933	0	985
blup.mr.graph.UN.2012.50	50	UN	Bra002255	A10	10705847	10711901	AT5G19690.1	AT5G19690	STT3A	encodes an oligosaccharyl transferase involved response to high salt. Mutants are hypersensitive to high salt conditions	92.839	2346	162	2	228	2573	2340	1	0	3470
blup.mr.graph.UN.2012.50	50	UN	Bra102309	A10	11689228	11693443	NA	NA	NA	NA	NA	NA	NA	NA	NA	NA	NA	NA	NA	NA
blup.mr.graph.UN.2012.50	50	UN	Bra008635	A10	11981667	11984486	AT5G16210.1	AT5G16210	NA	NA	88.556	568	50	2	18	573	2199	2763	0	737
blup.mr.graph.UN.2012.50	50	UN	Bra008684	A10	12184430	12186590	AT5G15630.1	AT5G15630	COBL4;IRX6	Encodes a member of the COBRA family, similar to phytochelatin synthetase. Involved in secondary cell wall biosynthesis. Mutants make smaller plants with reduced levels of cellulose and cell wall sugars.	90.084	595	56	1	803	1397	592	1	0	805
blup.mr.graph.UN.2012.50	50	UN	Bra008711	A10	12311055	12317476	AT5G15250.1	AT5G15250	ATFTSH6;FTSH6	Encodes an FtsH protease that is localized to the chloroplast. AtFtsH6 is involved in the degradation of both Lhcb3 and Lhcb1 during senescence and high-light acclimation.	86.974	2019	246	4	1	2003	7	2024	0	2453
blup.mr.graph.UN.2012.50	50	UN	Bra008797	A10	12674451	12675414	AT5G13850.1	AT5G13850	NACA3	NA	85.008	627	82	2	1	627	615	1	0	710
blup.mr.graph.UN.2012.50	50	UN	Bra008931	A10	13276674	13279017	AT5G11880.1	AT5G11880	NA	NA	88.06	1474	155	3	201	1659	1	1468	0	1871
