# Supplementary material for: Integrating transcriptomic network reconstruction and eQTL analyses reveals mechanistic connections between genomic architecture and Brassica rapa development
Source: PLoS Genet. 2019 Sep 12;15(9):e1008367. doi: 10.1371/journal.pgen.1008367 (PMC6759183; doi:10.1371/journal.pgen.1008367)
Supplement: S4 Table — (CSV) [file pgen.1008367.s010.csv]

CHROM	POS	REF	ALT	Allele	Annotation	Annotation_Impact	Gene_Name	Gene_ID	HGVS.c	HGVS.p	cDNA.pos.cDNA.length	CDS.pos.CDS.length	AA.pos.AA.length	name	chrom	start	end	subject	AGI	At_symbol	At_description	perc_ID	aln_length	mismatch	gap_open	eval	score
A10	10710802	G	A	A	missense_variant&splice_region_variant	MODERATE	Bra002255	Bra002255	c.323C>T	p.Ala108Val	323/2346	323/2346	108/781	Bra002255	A10	10705847	10711901	AT5G19690.1	AT5G19690	STT3A	encodes an oligosaccharyl transferase involved response to high salt. Mutants are hypersensitive to high salt conditions	92.839	2346	162	2	0	3470
A10	8592846	G	A,C	C	missense_variant	MODERATE	Bra002619	Bra002619	c.519G>C	p.Lys173Asn	519/918	519/918	173/305	Bra002619	A10	8591950	8593425	AT5G58770.1	AT5G58770	AtcPT4;cPT4	NA	83.458	937	132	6	0	985
A10	11646662	A	C	C	missense_variant	MODERATE	Bra008566	Bra008566	c.2454T>G	p.Asp818Glu	2454/2691	2454/2691	818/896	Bra008566	A10	11646341	11651597	AT5G17270.1	AT5G17270	NA	NA	87.532	2703	322	4	0	3351
A10	11647084	A	G	G	missense_variant	MODERATE	Bra008566	Bra008566	c.2192T>C	p.Leu731Ser	2192/2691	2192/2691	731/896	Bra008566	A10	11646341	11651597	AT5G17270.1	AT5G17270	NA	NA	87.532	2703	322	4	0	3351
A10	11648831	G	T	T	missense_variant	MODERATE	Bra008566	Bra008566	c.1397C>A	p.Thr466Lys	1397/2691	1397/2691	466/896	Bra008566	A10	11646341	11651597	AT5G17270.1	AT5G17270	NA	NA	87.532	2703	322	4	0	3351
A10	11649620	C	T	T	missense_variant	MODERATE	Bra008566	Bra008566	c.1147G>A	p.Ala383Thr	1147/2691	1147/2691	383/896	Bra008566	A10	11646341	11651597	AT5G17270.1	AT5G17270	NA	NA	87.532	2703	322	4	0	3351
A10	11650252	T	A	A	missense_variant	MODERATE	Bra008566	Bra008566	c.804A>T	p.Gln268His	804/2691	804/2691	268/896	Bra008566	A10	11646341	11651597	AT5G17270.1	AT5G17270	NA	NA	87.532	2703	322	4	0	3351
A10	11650263	T	A	A	missense_variant	MODERATE	Bra008566	Bra008566	c.793A>T	p.Met265Leu	793/2691	793/2691	265/896	Bra008566	A10	11646341	11651597	AT5G17270.1	AT5G17270	NA	NA	87.532	2703	322	4	0	3351
A10	11983198	TAA	TAAA	TAAA	frameshift_variant	HIGH	Bra008635	Bra008635	c.351dupA	p.His118fs	352/978	352/978	118/325	Bra008635	A10	11981667	11984486	AT5G16210.1	AT5G16210	NA	NA	88.556	568	50	2	0	737
A10	11983246	CAAT	GAAA	GAAA	missense_variant	MODERATE	Bra008635	Bra008635	c.396_399delCAATinsGAAA	p.SerAsn132ArgLys	396/978	396/978	132/325	Bra008635	A10	11981667	11984486	AT5G16210.1	AT5G16210	NA	NA	88.556	568	50	2	0	737
A10	11983690	G	A	A	missense_variant	MODERATE	Bra008635	Bra008635	c.610G>A	p.Val204Ile	610/978	610/978	204/325	Bra008635	A10	11981667	11984486	AT5G16210.1	AT5G16210	NA	NA	88.556	568	50	2	0	737
A10	11983916	A	G	G	missense_variant	MODERATE	Bra008635	Bra008635	c.742A>G	p.Thr248Ala	742/978	742/978	248/325	Bra008635	A10	11981667	11984486	AT5G16210.1	AT5G16210	NA	NA	88.556	568	50	2	0	737
A10	11984130	G	A	A	missense_variant	MODERATE	Bra008635	Bra008635	c.871G>A	p.Ala291Thr	871/978	871/978	291/325	Bra008635	A10	11981667	11984486	AT5G16210.1	AT5G16210	NA	NA	88.556	568	50	2	0	737
A10	12314883	C	A	A	missense_variant	MODERATE	Bra008711	Bra008711	c.2831C>A	p.Thr944Asn	2831/3690	2831/3690	944/1229	Bra008711	A10	12311055	12317476	AT5G15250.1	AT5G15250	ATFTSH6;FTSH6	Encodes an FtsH protease that is localized to the chloroplast. AtFtsH6 is involved in the degradation of both Lhcb3 and Lhcb1 during senescence and high-light acclimation.	86.974	2019	246	4	0	2453
A10	12674946	A	T	T	missense_variant	MODERATE	Bra008797	Bra008797	c.226T>A	p.Ser76Thr	226/627	226/627	76/208	Bra008797	A10	12674451	12675414	AT5G13850.1	AT5G13850	NACA3	NA	85.008	627	82	2	0	710
A10	12675394	C	A	A	missense_variant	MODERATE	Bra008797	Bra008797	c.21G>T	p.Glu7Asp	21/627	21/627	7/208	Bra008797	A10	12674451	12675414	AT5G13850.1	AT5G13850	NACA3	NA	85.008	627	82	2	0	710
A10	12675396	C	T	T	missense_variant	MODERATE	Bra008797	Bra008797	c.19G>A	p.Glu7Lys	19/627	19/627	7/208	Bra008797	A10	12674451	12675414	AT5G13850.1	AT5G13850	NACA3	NA	85.008	627	82	2	0	710
A10	12862861	A	T	T	missense_variant	MODERATE	Bra008839	Bra008839	c.244A>T	p.Ser82Cys	244/1188	244/1188	82/395	Bra008839	A10	12862617	12863887	AT5G13290.2	AT5G13290	CRN;SOL2	Encodes a protein with predicted Ser/Thr kinase activity and membrane localization that is involved in the CLV3 signaling pathway that represses WUS expression in the meristem. Loss of function of CRN can suppress the phenotype caused by overexpression of CLV3. SOL2 isolated as a suppressor of root- specific overexpression of CLE19, a clavata3 like gene. sol2 partially suppresses the short root p…	85.726	1198	150	4	0	1391
A10	12863314	C	A	A	missense_variant	MODERATE	Bra008839	Bra008839	c.697C>A	p.Leu233Ile	697/1188	697/1188	233/395	Bra008839	A10	12862617	12863887	AT5G13290.2	AT5G13290	CRN;SOL2	Encodes a protein with predicted Ser/Thr kinase activity and membrane localization that is involved in the CLV3 signaling pathway that represses WUS expression in the meristem. Loss of function of CRN can suppress the phenotype caused by overexpression of CLV3. SOL2 isolated as a suppressor of root- specific overexpression of CLE19, a clavata3 like gene. sol2 partially suppresses the short root p…	85.726	1198	150	4	0	1391
A10	12865730	T	C	C	missense_variant	MODERATE	Bra008840	Bra008840	c.808A>G	p.Ile270Val	808/1656	808/1656	270/551	Bra008840	A10	12861652	12867286	AT5G13280.1	AT5G13280	AK;AK-LYS1;AK1	Asp kinase inhibited by Lys and S-adenosylmethionine. Contains regulatory domains that belong to the ACT domain family, which allow binding to a extreme variety of ligands. Can function as a monomer or as a dimer with acetohydroxyacid synthase (HSDH).	87.796	1729	172	5	0	2179
A03	21659184	AT	CC	CC	missense_variant	MODERATE	Bra012899	Bra012899	c.604_605delATinsGG	p.Met202Gly	605/789	604/789	202/262	Bra012899	A03	21658875	21660326	AT3G50440.1	AT3G50440	ATMES10;MES10	Encodes a protein shown to have methyl jasmonate esterase activity in vitro. This protein does not act on methyl IAA, MeSA, MeGA4, or MEGA9 in vitro.	85.797	859	118	3	0	989
A08	4933435	A	G	G	missense_variant	MODERATE	Bra013968	Bra013968	c.37A>G	p.Thr13Ala	37/534	37/534	13/177	Bra013968	A08	4933398	4934543	AT5G17560.1	AT5G17560	BolA4	NA	85.768	534	61	2	1.30E-178	625
A08	4933459	T	C	C	missense_variant	MODERATE	Bra013968	Bra013968	c.61T>C	p.Phe21Leu	61/534	61/534	21/177	Bra013968	A08	4933398	4934543	AT5G17560.1	AT5G17560	BolA4	NA	85.768	534	61	2	1.30E-178	625
A08	4933483	T	A	A	missense_variant	MODERATE	Bra013968	Bra013968	c.85T>A	p.Ser29Thr	85/534	85/534	29/177	Bra013968	A08	4933398	4934543	AT5G17560.1	AT5G17560	BolA4	NA	85.768	534	61	2	1.30E-178	625
A08	4933598	A	G	G	missense_variant	MODERATE	Bra013968	Bra013968	c.200A>G	p.Lys67Arg	200/534	200/534	67/177	Bra013968	A08	4933398	4934543	AT5G17560.1	AT5G17560	BolA4	NA	85.768	534	61	2	1.30E-178	625
A09	13486790	C	A	A	missense_variant	MODERATE	Bra017468	Bra017468	c.756G>T	p.Gln252His	756/1002	756/1002	252/333	Bra017468	A09	13486185	13488948	AT5G47730.1	AT5G47730	NA	NA	90.22	1002	97	1	0	1362
A01	23492664	G	A	A	missense_variant	MODERATE	Bra021591	Bra021591	c.737G>A	p.Gly246Asp	737/1236	737/1236	246/411	Bra021591	A01	23491632	23493063	AT3G15115.1	AT3G15115	NA	NA	84.113	1026	136	6	0	1113
A03	7482605	G	T	T	missense_variant	MODERATE	Bra022867	Bra022867	c.814G>T	p.Ala272Ser	814/1404	814/1404	272/467	Bra022867	A03	7480730	7484921	AT2G31810.1	AT2G31810	NA	NA	87.221	1479	150	5	0	1828
A03	7802802	C	A	A	missense_variant	MODERATE	Bra022924	Bra022924	c.941C>A	p.Pro314Gln	941/1839	941/1839	314/612	Bra022924	A03	7800943	7803772	AT2G32850.1	AT2G32850	NA	NA	86.816	1115	138	1	0	1352
A03	7802807	G	A	A	missense_variant	MODERATE	Bra022924	Bra022924	c.946G>A	p.Ala316Thr	946/1839	946/1839	316/612	Bra022924	A03	7800943	7803772	AT2G32850.1	AT2G32850	NA	NA	86.816	1115	138	1	0	1352
A03	7803087	A	G	G	missense_variant	MODERATE	Bra022924	Bra022924	c.1226A>G	p.Asn409Ser	1226/1839	1226/1839	409/612	Bra022924	A03	7800943	7803772	AT2G32850.1	AT2G32850	NA	NA	86.816	1115	138	1	0	1352
A03	7803129	G	A	A	missense_variant	MODERATE	Bra022924	Bra022924	c.1268G>A	p.Arg423Lys	1268/1839	1268/1839	423/612	Bra022924	A03	7800943	7803772	AT2G32850.1	AT2G32850	NA	NA	86.816	1115	138	1	0	1352
A03	7803295	T	A	A	missense_variant	MODERATE	Bra022924	Bra022924	c.1434T>A	p.His478Gln	1434/1839	1434/1839	478/612	Bra022924	A03	7800943	7803772	AT2G32850.1	AT2G32850	NA	NA	86.816	1115	138	1	0	1352
A03	7803542	T	A	A	missense_variant	MODERATE	Bra022924	Bra022924	c.1609T>A	p.Ser537Thr	1609/1839	1609/1839	537/612	Bra022924	A03	7800943	7803772	AT2G32850.1	AT2G32850	NA	NA	86.816	1115	138	1	0	1352
A03	8448890	A	G	G	missense_variant	MODERATE	Bra023056	Bra023056	c.221T>C	p.Val74Ala	221/927	221/927	74/308	Bra023056	A03	8447124	8449427	AT2G36230.1	AT2G36230	APG10;HISN3	Encodes a BBMII isomerase involved in histidine biosynthesis.	86.696	902	114	2	0	1083
A03	8674810	A	G	G	missense_variant	MODERATE	Bra023094	Bra023094	c.2694A>G	p.Ile898Met	2694/2802	2694/2802	898/933	Bra023094	A03	8669875	8675249	AT2G37050.3	AT2G37050	NA	NA	84.265	2809	416	8	0	3061
A03	8674880	T	A	A	missense_variant	MODERATE	Bra023094	Bra023094	c.2764T>A	p.Ser922Thr	2764/2802	2764/2802	922/933	Bra023094	A03	8669875	8675249	AT2G37050.3	AT2G37050	NA	NA	84.265	2809	416	8	0	3061
A04	8699973	C	A	A	missense_variant	MODERATE	Bra025497	Bra025497	c.298C>A	p.His100Asn	298/1782	298/1782	100/593	Bra025497	A04	8699173	8703567	AT5G41410.1	AT5G41410	BEL1	Homeodomain protein required for ovule identity.Loss of function mutations show homeotic conversion of integuments to carpels.Forms heterodimers with STM and KNAT1. Interacts with AG-SEP heterodimers is thought to restrict WUS expression. BEL interacts with MADS box dimers composed of SEP1(or SEP3) and AG, SHP1, SHP2 and STK. The interaction of BEL1 with AG-SEP3 is required for proper integument …	84.512	1853	199	17	0	2051
A04	8700073	A	G	G	missense_variant	MODERATE	Bra025497	Bra025497	c.398A>G	p.Asn133Ser	398/1782	398/1782	133/593	Bra025497	A04	8699173	8703567	AT5G41410.1	AT5G41410	BEL1	Homeodomain protein required for ovule identity.Loss of function mutations show homeotic conversion of integuments to carpels.Forms heterodimers with STM and KNAT1. Interacts with AG-SEP heterodimers is thought to restrict WUS expression. BEL interacts with MADS box dimers composed of SEP1(or SEP3) and AG, SHP1, SHP2 and STK. The interaction of BEL1 with AG-SEP3 is required for proper integument …	84.512	1853	199	17	0	2051
A04	8700168	A	G	G	missense_variant	MODERATE	Bra025497	Bra025497	c.493A>G	p.Met165Val	493/1782	493/1782	165/593	Bra025497	A04	8699173	8703567	AT5G41410.1	AT5G41410	BEL1	Homeodomain protein required for ovule identity.Loss of function mutations show homeotic conversion of integuments to carpels.Forms heterodimers with STM and KNAT1. Interacts with AG-SEP heterodimers is thought to restrict WUS expression. BEL interacts with MADS box dimers composed of SEP1(or SEP3) and AG, SHP1, SHP2 and STK. The interaction of BEL1 with AG-SEP3 is required for proper integument …	84.512	1853	199	17	0	2051
A06	7732413	CT	GA,GT	GA	missense_variant	MODERATE	Bra025790	Bra025790	c.542_543delAGinsTC	p.Glu181Val	543/585	542/585	181/194	Bra025790	A06	7732370	7732955	AT1G20070.1	AT1G20070	NA	NA	82.149	549	86	4	1.87E-153	542
A06	7732413	CT	GA,GT	GT	missense_variant	MODERATE	Bra025790	Bra025790	c.543G>C	p.Glu181Asp	543/585	543/585	181/194	Bra025790	A06	7732370	7732955	AT1G20070.1	AT1G20070	NA	NA	82.149	549	86	4	1.87E-153	542
A06	7732660	CCG	GCC	GCC	missense_variant	MODERATE	Bra025790	Bra025790	c.294_296delCGGinsGGC	p.CysGly98TrpAla	296/585	294/585	98/194	Bra025790	A06	7732370	7732955	AT1G20070.1	AT1G20070	NA	NA	82.149	549	86	4	1.87E-153	542
A06	7732876	C	T	T	missense_variant	MODERATE	Bra025790	Bra025790	c.80G>A	p.Arg27Lys	80/585	80/585	27/194	Bra025790	A06	7732370	7732955	AT1G20070.1	AT1G20070	NA	NA	82.149	549	86	4	1.87E-153	542
A06	7732885	G	A	A	missense_variant	MODERATE	Bra025790	Bra025790	c.71C>T	p.Pro24Leu	71/585	71/585	24/194	Bra025790	A06	7732370	7732955	AT1G20070.1	AT1G20070	NA	NA	82.149	549	86	4	1.87E-153	542
A06	5964254	T	A	A	missense_variant	MODERATE	Bra026068	Bra026068	c.92T>A	p.Phe31Tyr	92/1275	92/1275	31/424	Bra026068	A06	5963950	5967931	AT1G16300.1	AT1G16300	GAPCP-2	Encodes one of the chloroplast/plastid localized GAPDH isoforms (GAPCp1/At1g79530 and GAPCp2/At1g16300). gapcp double mutants display a drastic phenotype of arrested root development, dwarfism and sterility. GAPCps are important for the synthesis of serine in roots.	89.097	1284	119	4	0	1685
A06	5964222	T	G	G	missense_variant	MODERATE	Bra026069	Bra026069	c.40A>C	p.Ser14Arg	40/1386	40/1386	14/461	Bra026069	A06	5959792	5964261	AT1G16290.1	AT1G16290	NA	NA	89.374	1261	131	1	0	1669
A06	5964254	T	A	A	missense_variant	MODERATE	Bra026069	Bra026069	c.8A>T	p.Glu3Val	8/1386	8/1386	3/461	Bra026069	A06	5959792	5964261	AT1G16290.1	AT1G16290	NA	NA	89.374	1261	131	1	0	1669
A03	6352748	A	C	C	missense_variant	MODERATE	Bra029099	Bra029099	c.187A>C	p.Lys63Gln	187/1140	187/1140	63/379	Bra029099	A03	6352615	6355969	AT5G53050.2	AT5G53050	NA	NA	84.502	1084	144	3	0	1205
A03	6417441	A	G	G	missense_variant	MODERATE	Bra029111	Bra029111	c.676A>G	p.Ser226Gly	676/963	676/963	226/320	Bra029111	A03	6415599	6418393	AT5G52660.1	AT5G52660	NA	NA	87.855	881	92	5	0	1097
A09	18403194	A	G	G	missense_variant	MODERATE	Bra029573	Bra029573	c.1031A>G	p.Asn344Ser	1031/1407	1031/1407	344/468	Bra029573	A09	18401806	18403570	AT4G05380.1	AT4G05380	NA	NA	87.366	744	91	1	0	917
A09	4481137	C	G	G	missense_variant	MODERATE	Bra037847	Bra037847	c.83C>G	p.Thr28Ser	83/711	83/711	28/236	Bra037847	A09	4480716	4482125	AT5G67420.1	AT5G67420	ASL39;LBD37	NA	81.046	765	79	7	0	755
A09	4481494	C	A	A	missense_variant	MODERATE	Bra037847	Bra037847	c.346C>A	p.His116Asn	346/711	346/711	116/236	Bra037847	A09	4480716	4482125	AT5G67420.1	AT5G67420	ASL39;LBD37	NA	81.046	765	79	7	0	755
