# Supplementary material for: Integrating transcriptomic network reconstruction and eQTL analyses reveals mechanistic connections between genomic architecture and Brassica rapa development
Source: PLoS Genet. 2019 Sep 12;15(9):e1008367. doi: 10.1371/journal.pgen.1008367 (PMC6759183; doi:10.1371/journal.pgen.1008367)
Supplement: S5 Table — (CSV) [file pgen.1008367.s011.csv]

brown	actin cytoskeleton organization	BP	9.658657284946125e-4	5.602469422822578e-7	GO:0030036	0.9999999751956996	9	13
brown	protein dephosphorylation	BP	0.0024318446249228906	2.821165458147205e-6	GO:0006470	0.9999995360798953	15	39
turquoise	intracellular protein transport	BP	0.01211729331589894	7.0285924106142345e-6	GO:0006886	0.9999979501199119	29	64
blue	cell division	BP	9.549290307387957e-5	5.539031500805079e-8	GO:0051301	0.9999999906444142	26	42
blue	nucleosome assembly	BP	2.3034665514158682e-4	2.6722349784406824e-7	GO:0006334	0.99999997454404	17	23
blue	microtubule-based movement	BP	0.0020579185577607423	3.581064775685747e-6	GO:0007018	0.999999133283153	26	49
blue	auxin metabolic process	BP	0.004560431053668984	1.3195074661492719e-5	GO:0009850	0.9999996227407572	9	10
blue	regulation of meristem structural organization	BP	0.004560431053668984	1.3226308160292877e-5	GO:0009934	0.9999996217189828	9	10
blue	leaf development	BP	0.005435232212925863	1.891612139069326e-5	GO:0048366	0.999995290334562	23	44
blue	xylem and phloem pattern formation	BP	0.02571119832112396	1.1404800799167262e-4	GO:0010051	0.9999865345077148	11	16
blue	microtubule nucleation	BP	0.02571119832112396	1.3675026573877256e-4	GO:0007020	1	6	6
blue	positive regulation of microtubule polymerization	BP	0.02571119832112396	1.3675026573877256e-4	GO:0031116	1	6	6
blue	regulation of cell cycle	BP	0.02571119832112396	1.4913688121301599e-4	GO:0051726	0.9999578989338239	21	43
blue	DNA replication initiation	BP	0.0279468674761824	1.955577659982541e-4	GO:0006270	0.9999931148589674	7	8
blue	abaxial cell fate specification	BP	0.0279468674761824	2.0939560484036307e-4	GO:0010158	0.9999925337992219	7	8
blue	fruit development	BP	0.0279468674761824	2.1073623966958886e-4	GO:0010154	0.9999866785673981	8	10
cyan	translation	BP	1.8759314839583477e-48	1.0881273108807122e-51	GO:0006412	1	52	145
cyan	ribosome biogenesis	BP	1.2953252743507317e-16	1.5026975340495727e-19	GO:0042254	1	19	51
midnightblue	toxin catabolic process	BP	3.47707577360762e-5	2.016865297916253e-8	GO:0009407	0.9999999994773737	7	20
midnightblue	response to wounding	BP	6.23836565530271e-5	7.237083126801289e-8	GO:0009611	0.999999991645074	13	117
midnightblue	sulfate assimilation	BP	1.3531376386262192e-4	2.3546478630386644e-7	GO:0000103	0.9999999938952118	6	17
midnightblue	glucosinolate biosynthetic process	BP	0.0019885440653668015	4.613791334957776e-6	GO:0019761	0.9999998621812068	5	16
midnightblue	regulation of response to red or far red light	BP	0.005018476505947128	1.4554746246946427e-5	GO:2000030	0.9999997135365636	4	10
midnightblue	male gamete generation	BP	0.005592671725433773	1.9464054728887843e-5	GO:0048232	0.9999999174368415	3	4
midnightblue	response to cadmium ion	BP	0.00910701875671027	4.2454787006448736e-5	GO:0046686	0.9999886151688563	17	333
midnightblue	post-embryonic root development	BP	0.00910701875671027	4.5319323584626024e-5	GO:0048528	0.999999623386976	3	5
midnightblue	glucosinolate catabolic process	BP	0.00910701875671027	4.754244130533204e-5	GO:0019762	0.9999995984209797	3	5
midnightblue	response to jasmonic acid	BP	0.010685459037276418	6.19806208658725e-5	GO:0009753	0.9999919427656522	8	81
midnightblue	response to herbivore	BP	0.010877263737127463	6.940249484246061e-5	GO:0080027	0.9999976962378075	4	14
midnightblue	regulation of glucosinolate biosynthetic process	BP	0.013277440852715122	9.24183818054417e-5	GO:0010439	0.9999988362499147	3	6
midnightblue	glutathione metabolic process	BP	0.022049898015386007	1.662695325986184e-4	GO:0006749	0.9999971718227895	3	7
midnightblue	cellular response to water deprivation	BP	0.0239208330756147	1.9425270479037462e-4	GO:0042631	0.9999910738191605	4	18
midnightblue	stamen formation	BP	0.027474230491915528	2.8316657440520467e-4	GO:0048455	1	2	2
midnightblue	response to misfolded protein	BP	0.027474230491915528	2.8316657440520467e-4	GO:0051788	1	2	2
midnightblue	proteasome core complex assembly	BP	0.027474230491915528	2.8316657440520467e-4	GO:0080129	1	2	2
midnightblue	response to salt stress	BP	0.027474230491915528	2.896839737410991e-4	GO:0009651	0.9999238771193095	13	249
midnightblue	nitrile biosynthetic process	BP	0.027474230491915528	3.027902432403683e-4	GO:0080028	1	2	2
midnightblue	oxidation-reduction process	BP	0.03637862805732832	4.220258475328111e-4	GO:0055114	0.9998481653391749	20	518
midnightblue	defense response to bacterium	BP	0.03709899958822563	4.5190196714195945e-4	GO:0042742	0.9999094445972709	9	135
yellow	oxidation-reduction process	BP	8.656336282738803e-5	5.021076730126916e-8	GO:0055114	1	90	518
yellow	response to light stimulus	BP	1.0480687451681937e-4	1.2158570129561412e-7	GO:0009416	0.9999999736798184	24	74
yellow	response to cold	BP	6.07066888424354e-4	1.0563808963300825e-6	GO:0009409	0.9999996322816039	37	161
yellow	photosynthetic electron transport in photosystem I	BP	0.0026639575614569645	6.525081239396132e-6	GO:0009773	0.9999998981524637	6	7
yellow	response to symbiotic fungus	BP	0.0026639575614569645	9.271314018991756e-6	GO:0009610	0.9999996212222705	7	10
yellow	photosynthetic electron transport chain	BP	0.0026639575614569645	9.271314018991756e-6	GO:0009767	0.9999996212222705	7	10
yellow	reductive pentose-phosphate cycle	BP	0.005236191423128726	2.386139502423563e-5	GO:0019253	0.9999992566468646	6	8
yellow	photorespiration	BP	0.005236191423128726	2.4297872033079937e-5	GO:0009853	0.9999975849163484	9	18
