# Supplementary material for: Integrating transcriptomic network reconstruction and eQTL analyses reveals mechanistic connections between genomic architecture and Brassica rapa development
Source: PLoS Genet. 2019 Sep 12;15(9):e1008367. doi: 10.1371/journal.pgen.1008367 (PMC6759183; doi:10.1371/journal.pgen.1008367)
Supplement: S6 Table — (CSV) [file pgen.1008367.s012.csv]

MR_gene	MR_Cutoff	MR_chrom	MR_pos	eQTL_chrom	eQTL_start_bp	eQTL_end_bp	eQTL_start_cM	eQTL_end_cM	eQTL_candidate	min_eQTL_LOD	max_eQTL_LOD	cis_trans
Bra002255	50	A10	10708874	A10	10755931	11427369	47.19257647	51.88254329	Bra002244	17.40058094	18.890363	trans
Bra002255	50	A10	10708874	A10	10755931	11427369	47.19257647	51.88254329	Bra002243	17.40058094	18.890363	trans
Bra002255	50	A10	10708874	A10	10755931	11427369	47.19257647	51.88254329	Bra002242	17.40058094	18.890363	trans
Bra002255	50	A10	10708874	A10	10755931	11427369	47.19257647	51.88254329	Bra002241	17.40058094	18.890363	trans
Bra002255	50	A10	10708874	A10	10755931	11427369	47.19257647	51.88254329	Bra002240	17.40058094	18.890363	trans
Bra002255	50	A10	10708874	A10	10755931	11427369	47.19257647	51.88254329	Bra002239	17.40058094	18.890363	trans
Bra002255	50	A10	10708874	A10	10755931	11427369	47.19257647	51.88254329	Bra002238	17.40058094	18.890363	trans
Bra002255	50	A10	10708874	A10	10755931	11427369	47.19257647	51.88254329	Bra002237	17.40058094	18.890363	trans
Bra002255	50	A10	10708874	A10	10755931	11427369	47.19257647	51.88254329	Bra002236	17.40058094	18.890363	trans
Bra002255	50	A10	10708874	A10	10755931	11427369	47.19257647	51.88254329	Bra002235	17.40058094	18.890363	trans
Bra002255	50	A10	10708874	A10	10755931	11427369	47.19257647	51.88254329	Bra002233	17.40058094	18.890363	trans
Bra002255	50	A10	10708874	A10	10755931	11427369	47.19257647	51.88254329	Bra002234	17.40058094	18.890363	trans
Bra002255	50	A10	10708874	A10	10755931	11427369	47.19257647	51.88254329	Bra002232	17.40058094	18.890363	trans
Bra002255	50	A10	10708874	A10	10755931	11427369	47.19257647	51.88254329	Bra002231	17.40058094	18.890363	trans
Bra002255	50	A10	10708874	A10	10755931	11427369	47.19257647	51.88254329	Bra002230	17.40058094	18.890363	trans
Bra002255	50	A10	10708874	A10	10755931	11427369	47.19257647	51.88254329	Bra002229	17.40058094	18.890363	trans
Bra002255	50	A10	10708874	A10	10755931	11427369	47.19257647	51.88254329	Bra002228	17.40058094	18.890363	trans
Bra002255	50	A10	10708874	A10	10755931	11427369	47.19257647	51.88254329	Bra002227	17.40058094	18.890363	trans
Bra002255	50	A10	10708874	A10	10755931	11427369	47.19257647	51.88254329	Bra002226	17.40058094	18.890363	trans
Bra002255	50	A10	10708874	A10	10755931	11427369	47.19257647	51.88254329	Bra002225	17.40058094	18.890363	trans
Bra002255	50	A10	10708874	A10	10755931	11427369	47.19257647	51.88254329	Bra002224	17.40058094	18.890363	trans
Bra002255	50	A10	10708874	A10	10755931	11427369	47.19257647	51.88254329	Bra002223	17.40058094	18.890363	trans
Bra002255	50	A10	10708874	A10	10755931	11427369	47.19257647	51.88254329	Bra002222	17.40058094	18.890363	trans
Bra002255	50	A10	10708874	A10	10755931	11427369	47.19257647	51.88254329	Bra002221	17.40058094	18.890363	trans
Bra002255	50	A10	10708874	A10	10755931	11427369	47.19257647	51.88254329	Bra002220	17.40058094	18.890363	trans
Bra002255	50	A10	10708874	A10	10755931	11427369	47.19257647	51.88254329	Bra002219	17.40058094	18.890363	trans
Bra002255	50	A10	10708874	A10	10755931	11427369	47.19257647	51.88254329	Bra002218	17.40058094	18.890363	trans
Bra002255	50	A10	10708874	A10	10755931	11427369	47.19257647	51.88254329	Bra002216_Bra002217	17.40058094	18.890363	trans
Bra002255	50	A10	10708874	A10	10755931	11427369	47.19257647	51.88254329	Bra002215	17.40058094	18.890363	trans
Bra002255	50	A10	10708874	A10	10755931	11427369	47.19257647	51.88254329	Bra002214	17.40058094	18.890363	trans
Bra002255	50	A10	10708874	A10	10755931	11427369	47.19257647	51.88254329	Bra002213	17.40058094	18.890363	trans
Bra002255	50	A10	10708874	A10	10755931	11427369	47.19257647	51.88254329	Bra002212	17.40058094	18.890363	trans
Bra002255	50	A10	10708874	A10	10755931	11427369	47.19257647	51.88254329	Bra002211	17.40058094	18.890363	trans
Bra002255	50	A10	10708874	A10	10755931	11427369	47.19257647	51.88254329	Bra002210	17.40058094	18.890363	trans
Bra002255	50	A10	10708874	A10	10755931	11427369	47.19257647	51.88254329	Bra002209	17.40058094	18.890363	trans
Bra002255	50	A10	10708874	A10	10755931	11427369	47.19257647	51.88254329	Bra002208	17.40058094	18.890363	trans
Bra002255	50	A10	10708874	A10	10755931	11427369	47.19257647	51.88254329	Bra002207	17.40058094	18.890363	trans
Bra002255	50	A10	10708874	A10	10755931	11427369	47.19257647	51.88254329	Bra002206	17.40058094	18.890363	trans
Bra002255	50	A10	10708874	A10	10755931	11427369	47.19257647	51.88254329	Bra002205	17.40058094	18.890363	trans
Bra002255	50	A10	10708874	A10	10755931	11427369	47.19257647	51.88254329	Bra002204	17.40058094	18.890363	trans
Bra002255	50	A10	10708874	A10	10755931	11427369	47.19257647	51.88254329	Bra002203	17.40058094	18.890363	trans
Bra002255	50	A10	10708874	A10	10755931	11427369	47.19257647	51.88254329	Bra002202	17.40058094	18.890363	trans
Bra002255	50	A10	10708874	A10	10755931	11427369	47.19257647	51.88254329	Bra002201	17.40058094	18.890363	trans
Bra002255	50	A10	10708874	A10	10755931	11427369	47.19257647	51.88254329	Bra002200	17.40058094	18.890363	trans
Bra002255	50	A10	10708874	A10	10755931	11427369	47.19257647	51.88254329	Bra002199	17.40058094	18.890363	trans
Bra002255	50	A10	10708874	A10	10755931	11427369	47.19257647	51.88254329	Bra002198	17.40058094	18.890363	trans
Bra002255	50	A10	10708874	A10	10755931	11427369	47.19257647	51.88254329	Bra002197	17.40058094	18.890363	trans
Bra002255	50	A10	10708874	A10	10755931	11427369	47.19257647	51.88254329	Bra002195	17.40058094	18.890363	trans
Bra002255	50	A10	10708874	A10	10755931	11427369	47.19257647	51.88254329	Bra002196	17.40058094	18.890363	trans
Bra002255	50	A10	10708874	A10	10755931	11427369	47.19257647	51.88254329	Bra002194	17.40058094	18.890363	trans
Bra002255	50	A10	10708874	A10	10755931	11427369	47.19257647	51.88254329	Bra002193	17.40058094	18.890363	trans
Bra002255	50	A10	10708874	A10	10755931	11427369	47.19257647	51.88254329	Bra002192	17.40058094	18.890363	trans
Bra002255	50	A10	10708874	A10	10755931	11427369	47.19257647	51.88254329	Bra002191	17.40058094	18.890363	trans
Bra002255	50	A10	10708874	A10	10755931	11427369	47.19257647	51.88254329	Bra102302	17.40058094	18.890363	trans
Bra002255	50	A10	10708874	A10	10755931	11427369	47.19257647	51.88254329	Bra002190	17.40058094	18.890363	trans
Bra002255	50	A10	10708874	A10	10755931	11427369	47.19257647	51.88254329	Bra002189	17.40058094	18.890363	trans
Bra002255	50	A10	10708874	A10	10755931	11427369	47.19257647	51.88254329	Bra002188	17.40058094	18.890363	trans
Bra002255	50	A10	10708874	A10	10755931	11427369	47.19257647	51.88254329	Bra102303	17.40058094	18.890363	trans
Bra002255	50	A10	10708874	A10	10755931	11427369	47.19257647	51.88254329	Bra002187	17.40058094	18.890363	trans
Bra002255	50	A10	10708874	A10	10755931	11427369	47.19257647	51.88254329	Bra002186	17.40058094	18.890363	trans
Bra002255	50	A10	10708874	A10	10755931	11427369	47.19257647	51.88254329	Bra002185	17.40058094	18.890363	trans
Bra002255	50	A10	10708874	A10	10755931	11427369	47.19257647	51.88254329	Bra002184	17.40058094	18.890363	trans
Bra002255	50	A10	10708874	A10	10755931	11427369	47.19257647	51.88254329	Bra002183	17.40058094	18.890363	trans
Bra002255	50	A10	10708874	A10	10755931	11427369	47.19257647	51.88254329	Bra002182	17.40058094	18.890363	trans
Bra002255	50	A10	10708874	A10	10755931	11427369	47.19257647	51.88254329	Bra002181	17.40058094	18.890363	trans
Bra002255	50	A10	10708874	A10	10755931	11427369	47.19257647	51.88254329	Bra002180	17.40058094	18.890363	trans
Bra002255	50	A10	10708874	A10	10755931	11427369	47.19257647	51.88254329	Bra002179	17.40058094	18.890363	trans
Bra002255	50	A10	10708874	A10	10755931	11427369	47.19257647	51.88254329	Bra002178	17.40058094	18.890363	trans
Bra002255	50	A10	10708874	A10	10755931	11427369	47.19257647	51.88254329	Bra002176	17.40058094	18.890363	trans
Bra002255	50	A10	10708874	A10	10755931	11427369	47.19257647	51.88254329	Bra002177	17.40058094	18.890363	trans
Bra002255	50	A10	10708874	A10	10755931	11427369	47.19257647	51.88254329	Bra002175	17.40058094	18.890363	trans
Bra002255	50	A10	10708874	A10	10755931	11427369	47.19257647	51.88254329	Bra002174	17.40058094	18.890363	trans
Bra002255	50	A10	10708874	A10	10755931	11427369	47.19257647	51.88254329	Bra002173	17.40058094	18.890363	trans
Bra002255	50	A10	10708874	A10	10755931	11427369	47.19257647	51.88254329	Bra002172	17.40058094	18.890363	trans
Bra002255	50	A10	10708874	A10	10755931	11427369	47.19257647	51.88254329	Bra002171	17.40058094	18.890363	trans
Bra002255	50	A10	10708874	A10	10755931	11427369	47.19257647	51.88254329	Bra002170	17.40058094	18.890363	trans
Bra002255	50	A10	10708874	A10	10755931	11427369	47.19257647	51.88254329	Bra002169	17.40058094	18.890363	trans
Bra002255	50	A10	10708874	A10	10755931	11427369	47.19257647	51.88254329	Bra002168	17.40058094	18.890363	trans
Bra002255	50	A10	10708874	A10	10755931	11427369	47.19257647	51.88254329	Bra002167	17.40058094	18.890363	trans
Bra002255	50	A10	10708874	A10	10755931	11427369	47.19257647	51.88254329	Bra002166	17.40058094	18.890363	trans
Bra002255	50	A10	10708874	A10	10755931	11427369	47.19257647	51.88254329	Bra002165	17.40058094	18.890363	trans
Bra002255	50	A10	10708874	A10	10755931	11427369	47.19257647	51.88254329	Bra002164	17.40058094	18.890363	trans
Bra002255	50	A10	10708874	A10	10755931	11427369	47.19257647	51.88254329	Bra002163	17.40058094	18.890363	trans
Bra002255	50	A10	10708874	A10	10755931	11427369	47.19257647	51.88254329	Bra002162	17.40058094	18.890363	trans
Bra002255	50	A10	10708874	A10	10755931	11427369	47.19257647	51.88254329	Bra002161	17.40058094	18.890363	trans
Bra002255	50	A10	10708874	A10	10755931	11427369	47.19257647	51.88254329	Bra002160	17.40058094	18.890363	trans
Bra002255	50	A10	10708874	A10	10755931	11427369	47.19257647	51.88254329	Bra002159	17.40058094	18.890363	trans
Bra002255	50	A10	10708874	A10	10755931	11427369	47.19257647	51.88254329	Bra002158	17.40058094	18.890363	trans
Bra002255	50	A10	10708874	A10	10755931	11427369	47.19257647	51.88254329	Bra002157	17.40058094	18.890363	trans
Bra002255	50	A10	10708874	A10	10755931	11427369	47.19257647	51.88254329	Bra002156	17.40058094	18.890363	trans
Bra002255	50	A10	10708874	A10	10755931	11427369	47.19257647	51.88254329	Bra002155	17.40058094	18.890363	trans
Bra002255	50	A10	10708874	A10	10755931	11427369	47.19257647	51.88254329	Bra002154	17.40058094	18.890363	trans
Bra002255	50	A10	10708874	A10	10755931	11427369	47.19257647	51.88254329	Bra002153	17.40058094	18.890363	trans
Bra002255	50	A10	10708874	A10	10755931	11427369	47.19257647	51.88254329	Bra002152	17.40058094	18.890363	trans
Bra002255	50	A10	10708874	A10	10755931	11427369	47.19257647	51.88254329	Bra002151	17.40058094	18.890363	trans
Bra002255	50	A10	10708874	A10	10755931	11427369	47.19257647	51.88254329	Bra002150	17.40058094	18.890363	trans
Bra002255	50	A10	10708874	A10	10755931	11427369	47.19257647	51.88254329	Bra102304	17.40058094	18.890363	trans
Bra002255	50	A10	10708874	A10	10755931	11427369	47.19257647	51.88254329	Bra002149	17.40058094	18.890363	trans
Bra002255	50	A10	10708874	A10	10755931	11427369	47.19257647	51.88254329	Bra002148	17.40058094	18.890363	trans
Bra002255	50	A10	10708874	A10	10755931	11427369	47.19257647	51.88254329	Bra102305	17.40058094	18.890363	trans
Bra002255	50	A10	10708874	A10	10755931	11427369	47.19257647	51.88254329	Bra002147	17.40058094	18.890363	trans
Bra002255	50	A10	10708874	A10	10755931	11427369	47.19257647	51.88254329	Bra002146	17.40058094	18.890363	trans
Bra002255	50	A10	10708874	A10	10755931	11427369	47.19257647	51.88254329	Bra002145	17.40058094	18.890363	trans
Bra002255	50	A10	10708874	A10	10755931	11427369	47.19257647	51.88254329	Bra002144	17.40058094	18.890363	trans
Bra002255	50	A10	10708874	A10	10755931	11427369	47.19257647	51.88254329	Bra002143	17.40058094	18.890363	trans
Bra002255	50	A10	10708874	A10	10755931	11427369	47.19257647	51.88254329	Bra002142	17.40058094	18.890363	trans
Bra002255	50	A10	10708874	A10	10755931	11427369	47.19257647	51.88254329	Bra002141	17.40058094	18.890363	trans
Bra002255	50	A10	10708874	A10	10755931	11427369	47.19257647	51.88254329	Bra002140	17.40058094	18.890363	trans
Bra002255	50	A10	10708874	A10	10755931	11427369	47.19257647	51.88254329	Bra002139	17.40058094	18.890363	trans
Bra002255	50	A10	10708874	A10	10755931	11427369	47.19257647	51.88254329	Bra002138	17.40058094	18.890363	trans
Bra002255	50	A10	10708874	A10	10755931	11427369	47.19257647	51.88254329	Bra002137	17.40058094	18.890363	trans
Bra002255	50	A10	10708874	A10	10755931	11427369	47.19257647	51.88254329	Bra002136	17.40058094	18.890363	trans
Bra002255	50	A10	10708874	A10	10755931	11427369	47.19257647	51.88254329	Bra002135	17.40058094	18.890363	trans
Bra002255	50	A10	10708874	A10	10755931	11427369	47.19257647	51.88254329	Bra002134	17.40058094	18.890363	trans
Bra002255	50	A10	10708874	A10	10755931	11427369	47.19257647	51.88254329	Bra002133	17.40058094	18.890363	trans
Bra002255	50	A10	10708874	A10	10755931	11427369	47.19257647	51.88254329	Bra002132	17.40058094	18.890363	trans
Bra002255	50	A10	10708874	A10	10755931	11427369	47.19257647	51.88254329	Bra002131	17.40058094	18.890363	trans
Bra002255	50	A10	10708874	A10	10755931	11427369	47.19257647	51.88254329	Bra002130	17.40058094	18.890363	trans
Bra002255	50	A10	10708874	A10	10755931	11427369	47.19257647	51.88254329	Bra002129	17.40058094	18.890363	trans
Bra002255	50	A10	10708874	A10	10755931	11427369	47.19257647	51.88254329	Bra002128	17.40058094	18.890363	trans
Bra002255	50	A10	10708874	A10	10755931	11427369	47.19257647	51.88254329	Bra002127	17.40058094	18.890363	trans
Bra002255	50	A10	10708874	A10	10755931	11427369	47.19257647	51.88254329	Bra002126	17.40058094	18.890363	trans
Bra002255	50	A10	10708874	A10	10755931	11427369	47.19257647	51.88254329	Bra002125	17.40058094	18.890363	trans
Bra002255	50	A10	10708874	A10	10755931	11427369	47.19257647	51.88254329	Bra002124	17.40058094	18.890363	trans
Bra002255	50	A10	10708874	A10	10755931	11427369	47.19257647	51.88254329	Bra002123	17.40058094	18.890363	trans
Bra002255	50	A10	10708874	A10	10755931	11427369	47.19257647	51.88254329	Bra002122	17.40058094	18.890363	trans
Bra002255	50	A10	10708874	A10	10755931	11427369	47.19257647	51.88254329	Bra002121	17.40058094	18.890363	trans
Bra002255	50	A10	10708874	A10	10755931	11427369	47.19257647	51.88254329	Bra002120	17.40058094	18.890363	trans
Bra002255	50	A10	10708874	A10	10755931	11427369	47.19257647	51.88254329	Bra002119	17.40058094	18.890363	trans
Bra002255	50	A10	10708874	A10	10755931	11427369	47.19257647	51.88254329	Bra002118	17.40058094	18.890363	trans
Bra002255	50	A10	10708874	A10	10755931	11427369	47.19257647	51.88254329	Bra002117	17.40058094	18.890363	trans
Bra002290	50	A10	10528104	A10	10801873	11427369	47.60066555	51.88254329	Bra002235	11.27783985	12.81670504	trans
Bra002290	50	A10	10528104	A10	10801873	11427369	47.60066555	51.88254329	Bra002233	11.27783985	12.81670504	trans
Bra002290	50	A10	10528104	A10	10801873	11427369	47.60066555	51.88254329	Bra002234	11.27783985	12.81670504	trans
Bra002290	50	A10	10528104	A10	10801873	11427369	47.60066555	51.88254329	Bra002232	11.27783985	12.81670504	trans
Bra002290	50	A10	10528104	A10	10801873	11427369	47.60066555	51.88254329	Bra002231	11.27783985	12.81670504	trans
Bra002290	50	A10	10528104	A10	10801873	11427369	47.60066555	51.88254329	Bra002230	11.27783985	12.81670504	trans
Bra002290	50	A10	10528104	A10	10801873	11427369	47.60066555	51.88254329	Bra002229	11.27783985	12.81670504	trans
Bra002290	50	A10	10528104	A10	10801873	11427369	47.60066555	51.88254329	Bra002228	11.27783985	12.81670504	trans
Bra002290	50	A10	10528104	A10	10801873	11427369	47.60066555	51.88254329	Bra002227	11.27783985	12.81670504	trans
Bra002290	50	A10	10528104	A10	10801873	11427369	47.60066555	51.88254329	Bra002226	11.27783985	12.81670504	trans
Bra002290	50	A10	10528104	A10	10801873	11427369	47.60066555	51.88254329	Bra002225	11.27783985	12.81670504	trans
Bra002290	50	A10	10528104	A10	10801873	11427369	47.60066555	51.88254329	Bra002224	11.27783985	12.81670504	trans
Bra002290	50	A10	10528104	A10	10801873	11427369	47.60066555	51.88254329	Bra002223	11.27783985	12.81670504	trans
Bra002290	50	A10	10528104	A10	10801873	11427369	47.60066555	51.88254329	Bra002222	11.27783985	12.81670504	trans
Bra002290	50	A10	10528104	A10	10801873	11427369	47.60066555	51.88254329	Bra002221	11.27783985	12.81670504	trans
Bra002290	50	A10	10528104	A10	10801873	11427369	47.60066555	51.88254329	Bra002220	11.27783985	12.81670504	trans
Bra002290	50	A10	10528104	A10	10801873	11427369	47.60066555	51.88254329	Bra002219	11.27783985	12.81670504	trans
Bra002290	50	A10	10528104	A10	10801873	11427369	47.60066555	51.88254329	Bra002218	11.27783985	12.81670504	trans
Bra002290	50	A10	10528104	A10	10801873	11427369	47.60066555	51.88254329	Bra002216_Bra002217	11.27783985	12.81670504	trans
Bra002290	50	A10	10528104	A10	10801873	11427369	47.60066555	51.88254329	Bra002215	11.27783985	12.81670504	trans
Bra002290	50	A10	10528104	A10	10801873	11427369	47.60066555	51.88254329	Bra002214	11.27783985	12.81670504	trans
Bra002290	50	A10	10528104	A10	10801873	11427369	47.60066555	51.88254329	Bra002213	11.27783985	12.81670504	trans
Bra002290	50	A10	10528104	A10	10801873	11427369	47.60066555	51.88254329	Bra002212	11.27783985	12.81670504	trans
Bra002290	50	A10	10528104	A10	10801873	11427369	47.60066555	51.88254329	Bra002211	11.27783985	12.81670504	trans
Bra002290	50	A10	10528104	A10	10801873	11427369	47.60066555	51.88254329	Bra002210	11.27783985	12.81670504	trans
Bra002290	50	A10	10528104	A10	10801873	11427369	47.60066555	51.88254329	Bra002209	11.27783985	12.81670504	trans
Bra002290	50	A10	10528104	A10	10801873	11427369	47.60066555	51.88254329	Bra002208	11.27783985	12.81670504	trans
Bra002290	50	A10	10528104	A10	10801873	11427369	47.60066555	51.88254329	Bra002207	11.27783985	12.81670504	trans
Bra002290	50	A10	10528104	A10	10801873	11427369	47.60066555	51.88254329	Bra002206	11.27783985	12.81670504	trans
Bra002290	50	A10	10528104	A10	10801873	11427369	47.60066555	51.88254329	Bra002205	11.27783985	12.81670504	trans
Bra002290	50	A10	10528104	A10	10801873	11427369	47.60066555	51.88254329	Bra002204	11.27783985	12.81670504	trans
Bra002290	50	A10	10528104	A10	10801873	11427369	47.60066555	51.88254329	Bra002203	11.27783985	12.81670504	trans
Bra002290	50	A10	10528104	A10	10801873	11427369	47.60066555	51.88254329	Bra002202	11.27783985	12.81670504	trans
Bra002290	50	A10	10528104	A10	10801873	11427369	47.60066555	51.88254329	Bra002201	11.27783985	12.81670504	trans
Bra002290	50	A10	10528104	A10	10801873	11427369	47.60066555	51.88254329	Bra002200	11.27783985	12.81670504	trans
Bra002290	50	A10	10528104	A10	10801873	11427369	47.60066555	51.88254329	Bra002199	11.27783985	12.81670504	trans
Bra002290	50	A10	10528104	A10	10801873	11427369	47.60066555	51.88254329	Bra002198	11.27783985	12.81670504	trans
Bra002290	50	A10	10528104	A10	10801873	11427369	47.60066555	51.88254329	Bra002197	11.27783985	12.81670504	trans
Bra002290	50	A10	10528104	A10	10801873	11427369	47.60066555	51.88254329	Bra002195	11.27783985	12.81670504	trans
Bra002290	50	A10	10528104	A10	10801873	11427369	47.60066555	51.88254329	Bra002196	11.27783985	12.81670504	trans
Bra002290	50	A10	10528104	A10	10801873	11427369	47.60066555	51.88254329	Bra002194	11.27783985	12.81670504	trans
Bra002290	50	A10	10528104	A10	10801873	11427369	47.60066555	51.88254329	Bra002193	11.27783985	12.81670504	trans
Bra002290	50	A10	10528104	A10	10801873	11427369	47.60066555	51.88254329	Bra002192	11.27783985	12.81670504	trans
Bra002290	50	A10	10528104	A10	10801873	11427369	47.60066555	51.88254329	Bra002191	11.27783985	12.81670504	trans
Bra002290	50	A10	10528104	A10	10801873	11427369	47.60066555	51.88254329	Bra102302	11.27783985	12.81670504	trans
Bra002290	50	A10	10528104	A10	10801873	11427369	47.60066555	51.88254329	Bra002190	11.27783985	12.81670504	trans
Bra002290	50	A10	10528104	A10	10801873	11427369	47.60066555	51.88254329	Bra002189	11.27783985	12.81670504	trans
Bra002290	50	A10	10528104	A10	10801873	11427369	47.60066555	51.88254329	Bra002188	11.27783985	12.81670504	trans
Bra002290	50	A10	10528104	A10	10801873	11427369	47.60066555	51.88254329	Bra102303	11.27783985	12.81670504	trans
Bra002290	50	A10	10528104	A10	10801873	11427369	47.60066555	51.88254329	Bra002187	11.27783985	12.81670504	trans
Bra002290	50	A10	10528104	A10	10801873	11427369	47.60066555	51.88254329	Bra002186	11.27783985	12.81670504	trans
Bra002290	50	A10	10528104	A10	10801873	11427369	47.60066555	51.88254329	Bra002185	11.27783985	12.81670504	trans
Bra002290	50	A10	10528104	A10	10801873	11427369	47.60066555	51.88254329	Bra002184	11.27783985	12.81670504	trans
Bra002290	50	A10	10528104	A10	10801873	11427369	47.60066555	51.88254329	Bra002183	11.27783985	12.81670504	trans
Bra002290	50	A10	10528104	A10	10801873	11427369	47.60066555	51.88254329	Bra002182	11.27783985	12.81670504	trans
Bra002290	50	A10	10528104	A10	10801873	11427369	47.60066555	51.88254329	Bra002181	11.27783985	12.81670504	trans
Bra002290	50	A10	10528104	A10	10801873	11427369	47.60066555	51.88254329	Bra002180	11.27783985	12.81670504	trans
Bra002290	50	A10	10528104	A10	10801873	11427369	47.60066555	51.88254329	Bra002179	11.27783985	12.81670504	trans
Bra002290	50	A10	10528104	A10	10801873	11427369	47.60066555	51.88254329	Bra002178	11.27783985	12.81670504	trans
Bra002290	50	A10	10528104	A10	10801873	11427369	47.60066555	51.88254329	Bra002176	11.27783985	12.81670504	trans
Bra002290	50	A10	10528104	A10	10801873	11427369	47.60066555	51.88254329	Bra002177	11.27783985	12.81670504	trans
Bra002290	50	A10	10528104	A10	10801873	11427369	47.60066555	51.88254329	Bra002175	11.27783985	12.81670504	trans
Bra002290	50	A10	10528104	A10	10801873	11427369	47.60066555	51.88254329	Bra002174	11.27783985	12.81670504	trans
Bra002290	50	A10	10528104	A10	10801873	11427369	47.60066555	51.88254329	Bra002173	11.27783985	12.81670504	trans
Bra002290	50	A10	10528104	A10	10801873	11427369	47.60066555	51.88254329	Bra002172	11.27783985	12.81670504	trans
Bra002290	50	A10	10528104	A10	10801873	11427369	47.60066555	51.88254329	Bra002171	11.27783985	12.81670504	trans
Bra002290	50	A10	10528104	A10	10801873	11427369	47.60066555	51.88254329	Bra002170	11.27783985	12.81670504	trans
Bra002290	50	A10	10528104	A10	10801873	11427369	47.60066555	51.88254329	Bra002169	11.27783985	12.81670504	trans
Bra002290	50	A10	10528104	A10	10801873	11427369	47.60066555	51.88254329	Bra002168	11.27783985	12.81670504	trans
Bra002290	50	A10	10528104	A10	10801873	11427369	47.60066555	51.88254329	Bra002167	11.27783985	12.81670504	trans
Bra002290	50	A10	10528104	A10	10801873	11427369	47.60066555	51.88254329	Bra002166	11.27783985	12.81670504	trans
Bra002290	50	A10	10528104	A10	10801873	11427369	47.60066555	51.88254329	Bra002165	11.27783985	12.81670504	trans
Bra002290	50	A10	10528104	A10	10801873	11427369	47.60066555	51.88254329	Bra002164	11.27783985	12.81670504	trans
Bra002290	50	A10	10528104	A10	10801873	11427369	47.60066555	51.88254329	Bra002163	11.27783985	12.81670504	trans
Bra002290	50	A10	10528104	A10	10801873	11427369	47.60066555	51.88254329	Bra002162	11.27783985	12.81670504	trans
Bra002290	50	A10	10528104	A10	10801873	11427369	47.60066555	51.88254329	Bra002161	11.27783985	12.81670504	trans
Bra002290	50	A10	10528104	A10	10801873	11427369	47.60066555	51.88254329	Bra002160	11.27783985	12.81670504	trans
Bra002290	50	A10	10528104	A10	10801873	11427369	47.60066555	51.88254329	Bra002159	11.27783985	12.81670504	trans
Bra002290	50	A10	10528104	A10	10801873	11427369	47.60066555	51.88254329	Bra002158	11.27783985	12.81670504	trans
Bra002290	50	A10	10528104	A10	10801873	11427369	47.60066555	51.88254329	Bra002157	11.27783985	12.81670504	trans
Bra002290	50	A10	10528104	A10	10801873	11427369	47.60066555	51.88254329	Bra002156	11.27783985	12.81670504	trans
Bra002290	50	A10	10528104	A10	10801873	11427369	47.60066555	51.88254329	Bra002155	11.27783985	12.81670504	trans
Bra002290	50	A10	10528104	A10	10801873	11427369	47.60066555	51.88254329	Bra002154	11.27783985	12.81670504	trans
Bra002290	50	A10	10528104	A10	10801873	11427369	47.60066555	51.88254329	Bra002153	11.27783985	12.81670504	trans
Bra002290	50	A10	10528104	A10	10801873	11427369	47.60066555	51.88254329	Bra002152	11.27783985	12.81670504	trans
Bra002290	50	A10	10528104	A10	10801873	11427369	47.60066555	51.88254329	Bra002151	11.27783985	12.81670504	trans
Bra002290	50	A10	10528104	A10	10801873	11427369	47.60066555	51.88254329	Bra002150	11.27783985	12.81670504	trans
Bra002290	50	A10	10528104	A10	10801873	11427369	47.60066555	51.88254329	Bra102304	11.27783985	12.81670504	trans
Bra002290	50	A10	10528104	A10	10801873	11427369	47.60066555	51.88254329	Bra002149	11.27783985	12.81670504	trans
Bra002290	50	A10	10528104	A10	10801873	11427369	47.60066555	51.88254329	Bra002148	11.27783985	12.81670504	trans
Bra002290	50	A10	10528104	A10	10801873	11427369	47.60066555	51.88254329	Bra102305	11.27783985	12.81670504	trans
Bra002290	50	A10	10528104	A10	10801873	11427369	47.60066555	51.88254329	Bra002147	11.27783985	12.81670504	trans
Bra002290	50	A10	10528104	A10	10801873	11427369	47.60066555	51.88254329	Bra002146	11.27783985	12.81670504	trans
Bra002290	50	A10	10528104	A10	10801873	11427369	47.60066555	51.88254329	Bra002145	11.27783985	12.81670504	trans
Bra002290	50	A10	10528104	A10	10801873	11427369	47.60066555	51.88254329	Bra002144	11.27783985	12.81670504	trans
Bra002290	50	A10	10528104	A10	10801873	11427369	47.60066555	51.88254329	Bra002143	11.27783985	12.81670504	trans
Bra002290	50	A10	10528104	A10	10801873	11427369	47.60066555	51.88254329	Bra002142	11.27783985	12.81670504	trans
Bra002290	50	A10	10528104	A10	10801873	11427369	47.60066555	51.88254329	Bra002141	11.27783985	12.81670504	trans
Bra002290	50	A10	10528104	A10	10801873	11427369	47.60066555	51.88254329	Bra002140	11.27783985	12.81670504	trans
Bra002290	50	A10	10528104	A10	10801873	11427369	47.60066555	51.88254329	Bra002139	11.27783985	12.81670504	trans
Bra002290	50	A10	10528104	A10	10801873	11427369	47.60066555	51.88254329	Bra002138	11.27783985	12.81670504	trans
Bra002290	50	A10	10528104	A10	10801873	11427369	47.60066555	51.88254329	Bra002137	11.27783985	12.81670504	trans
Bra002290	50	A10	10528104	A10	10801873	11427369	47.60066555	51.88254329	Bra002136	11.27783985	12.81670504	trans
Bra002290	50	A10	10528104	A10	10801873	11427369	47.60066555	51.88254329	Bra002135	11.27783985	12.81670504	trans
Bra002290	50	A10	10528104	A10	10801873	11427369	47.60066555	51.88254329	Bra002134	11.27783985	12.81670504	trans
Bra002290	50	A10	10528104	A10	10801873	11427369	47.60066555	51.88254329	Bra002133	11.27783985	12.81670504	trans
Bra002290	50	A10	10528104	A10	10801873	11427369	47.60066555	51.88254329	Bra002132	11.27783985	12.81670504	trans
Bra002290	50	A10	10528104	A10	10801873	11427369	47.60066555	51.88254329	Bra002131	11.27783985	12.81670504	trans
Bra002290	50	A10	10528104	A10	10801873	11427369	47.60066555	51.88254329	Bra002130	11.27783985	12.81670504	trans
Bra002290	50	A10	10528104	A10	10801873	11427369	47.60066555	51.88254329	Bra002129	11.27783985	12.81670504	trans
Bra002290	50	A10	10528104	A10	10801873	11427369	47.60066555	51.88254329	Bra002128	11.27783985	12.81670504	trans
Bra002290	50	A10	10528104	A10	10801873	11427369	47.60066555	51.88254329	Bra002127	11.27783985	12.81670504	trans
Bra002290	50	A10	10528104	A10	10801873	11427369	47.60066555	51.88254329	Bra002126	11.27783985	12.81670504	trans
Bra002290	50	A10	10528104	A10	10801873	11427369	47.60066555	51.88254329	Bra002125	11.27783985	12.81670504	trans
Bra002290	50	A10	10528104	A10	10801873	11427369	47.60066555	51.88254329	Bra002124	11.27783985	12.81670504	trans
Bra002290	50	A10	10528104	A10	10801873	11427369	47.60066555	51.88254329	Bra002123	11.27783985	12.81670504	trans
Bra002290	50	A10	10528104	A10	10801873	11427369	47.60066555	51.88254329	Bra002122	11.27783985	12.81670504	trans
Bra002290	50	A10	10528104	A10	10801873	11427369	47.60066555	51.88254329	Bra002121	11.27783985	12.81670504	trans
Bra002290	50	A10	10528104	A10	10801873	11427369	47.60066555	51.88254329	Bra002120	11.27783985	12.81670504	trans
Bra002290	50	A10	10528104	A10	10801873	11427369	47.60066555	51.88254329	Bra002119	11.27783985	12.81670504	trans
Bra002290	50	A10	10528104	A10	10801873	11427369	47.60066555	51.88254329	Bra002118	11.27783985	12.81670504	trans
Bra002290	50	A10	10528104	A10	10801873	11427369	47.60066555	51.88254329	Bra002117	11.27783985	12.81670504	trans
Bra002411	30	A10	9835293	A10	11003303	11852674	48.8353176	54.43691373	Bra002200	9.247208476	9.7847297	trans
Bra002411	30	A10	9835293	A10	11003303	11852674	48.8353176	54.43691373	Bra002199	9.247208476	9.7847297	trans
Bra002411	30	A10	9835293	A10	11003303	11852674	48.8353176	54.43691373	Bra002198	9.247208476	9.7847297	trans
Bra002411	30	A10	9835293	A10	11003303	11852674	48.8353176	54.43691373	Bra002197	9.247208476	9.7847297	trans
Bra002411	30	A10	9835293	A10	11003303	11852674	48.8353176	54.43691373	Bra002195	9.247208476	9.7847297	trans
Bra002411	30	A10	9835293	A10	11003303	11852674	48.8353176	54.43691373	Bra002196	9.247208476	9.7847297	trans
Bra002411	30	A10	9835293	A10	11003303	11852674	48.8353176	54.43691373	Bra002194	9.247208476	9.7847297	trans
Bra002411	30	A10	9835293	A10	11003303	11852674	48.8353176	54.43691373	Bra002193	9.247208476	9.7847297	trans
Bra002411	30	A10	9835293	A10	11003303	11852674	48.8353176	54.43691373	Bra002192	9.247208476	9.7847297	trans
Bra002411	30	A10	9835293	A10	11003303	11852674	48.8353176	54.43691373	Bra002191	9.247208476	9.7847297	trans
Bra002411	30	A10	9835293	A10	11003303	11852674	48.8353176	54.43691373	Bra102302	9.247208476	9.7847297	trans
Bra002411	30	A10	9835293	A10	11003303	11852674	48.8353176	54.43691373	Bra002190	9.247208476	9.7847297	trans
Bra002411	30	A10	9835293	A10	11003303	11852674	48.8353176	54.43691373	Bra002189	9.247208476	9.7847297	trans
Bra002411	30	A10	9835293	A10	11003303	11852674	48.8353176	54.43691373	Bra002188	9.247208476	9.7847297	trans
Bra002411	30	A10	9835293	A10	11003303	11852674	48.8353176	54.43691373	Bra102303	9.247208476	9.7847297	trans
Bra002411	30	A10	9835293	A10	11003303	11852674	48.8353176	54.43691373	Bra002187	9.247208476	9.7847297	trans
Bra002411	30	A10	9835293	A10	11003303	11852674	48.8353176	54.43691373	Bra002186	9.247208476	9.7847297	trans
Bra002411	30	A10	9835293	A10	11003303	11852674	48.8353176	54.43691373	Bra002185	9.247208476	9.7847297	trans
Bra002411	30	A10	9835293	A10	11003303	11852674	48.8353176	54.43691373	Bra002184	9.247208476	9.7847297	trans
Bra002411	30	A10	9835293	A10	11003303	11852674	48.8353176	54.43691373	Bra002183	9.247208476	9.7847297	trans
Bra002411	30	A10	9835293	A10	11003303	11852674	48.8353176	54.43691373	Bra002182	9.247208476	9.7847297	trans
Bra002411	30	A10	9835293	A10	11003303	11852674	48.8353176	54.43691373	Bra002181	9.247208476	9.7847297	trans
Bra002411	30	A10	9835293	A10	11003303	11852674	48.8353176	54.43691373	Bra002180	9.247208476	9.7847297	trans
Bra002411	30	A10	9835293	A10	11003303	11852674	48.8353176	54.43691373	Bra002179	9.247208476	9.7847297	trans
Bra002411	30	A10	9835293	A10	11003303	11852674	48.8353176	54.43691373	Bra002178	9.247208476	9.7847297	trans
Bra002411	30	A10	9835293	A10	11003303	11852674	48.8353176	54.43691373	Bra002176	9.247208476	9.7847297	trans
Bra002411	30	A10	9835293	A10	11003303	11852674	48.8353176	54.43691373	Bra002177	9.247208476	9.7847297	trans
Bra002411	30	A10	9835293	A10	11003303	11852674	48.8353176	54.43691373	Bra002175	9.247208476	9.7847297	trans
Bra002411	30	A10	9835293	A10	11003303	11852674	48.8353176	54.43691373	Bra002174	9.247208476	9.7847297	trans
Bra002411	30	A10	9835293	A10	11003303	11852674	48.8353176	54.43691373	Bra002173	9.247208476	9.7847297	trans
Bra002411	30	A10	9835293	A10	11003303	11852674	48.8353176	54.43691373	Bra002172	9.247208476	9.7847297	trans
Bra002411	30	A10	9835293	A10	11003303	11852674	48.8353176	54.43691373	Bra002171	9.247208476	9.7847297	trans
Bra002411	30	A10	9835293	A10	11003303	11852674	48.8353176	54.43691373	Bra002170	9.247208476	9.7847297	trans
Bra002411	30	A10	9835293	A10	11003303	11852674	48.8353176	54.43691373	Bra002169	9.247208476	9.7847297	trans
Bra002411	30	A10	9835293	A10	11003303	11852674	48.8353176	54.43691373	Bra002168	9.247208476	9.7847297	trans
Bra002411	30	A10	9835293	A10	11003303	11852674	48.8353176	54.43691373	Bra002167	9.247208476	9.7847297	trans
Bra002411	30	A10	9835293	A10	11003303	11852674	48.8353176	54.43691373	Bra002166	9.247208476	9.7847297	trans
Bra002411	30	A10	9835293	A10	11003303	11852674	48.8353176	54.43691373	Bra002165	9.247208476	9.7847297	trans
Bra002411	30	A10	9835293	A10	11003303	11852674	48.8353176	54.43691373	Bra002164	9.247208476	9.7847297	trans
Bra002411	30	A10	9835293	A10	11003303	11852674	48.8353176	54.43691373	Bra002163	9.247208476	9.7847297	trans
Bra002411	30	A10	9835293	A10	11003303	11852674	48.8353176	54.43691373	Bra002162	9.247208476	9.7847297	trans
Bra002411	30	A10	9835293	A10	11003303	11852674	48.8353176	54.43691373	Bra002161	9.247208476	9.7847297	trans
Bra002411	30	A10	9835293	A10	11003303	11852674	48.8353176	54.43691373	Bra002160	9.247208476	9.7847297	trans
Bra002411	30	A10	9835293	A10	11003303	11852674	48.8353176	54.43691373	Bra002159	9.247208476	9.7847297	trans
Bra002411	30	A10	9835293	A10	11003303	11852674	48.8353176	54.43691373	Bra002158	9.247208476	9.7847297	trans
Bra002411	30	A10	9835293	A10	11003303	11852674	48.8353176	54.43691373	Bra002157	9.247208476	9.7847297	trans
Bra002411	30	A10	9835293	A10	11003303	11852674	48.8353176	54.43691373	Bra002156	9.247208476	9.7847297	trans
Bra002411	30	A10	9835293	A10	11003303	11852674	48.8353176	54.43691373	Bra002155	9.247208476	9.7847297	trans
Bra002411	30	A10	9835293	A10	11003303	11852674	48.8353176	54.43691373	Bra002154	9.247208476	9.7847297	trans
Bra002411	30	A10	9835293	A10	11003303	11852674	48.8353176	54.43691373	Bra002153	9.247208476	9.7847297	trans
Bra002411	30	A10	9835293	A10	11003303	11852674	48.8353176	54.43691373	Bra002152	9.247208476	9.7847297	trans
Bra002411	30	A10	9835293	A10	11003303	11852674	48.8353176	54.43691373	Bra002151	9.247208476	9.7847297	trans
Bra002411	30	A10	9835293	A10	11003303	11852674	48.8353176	54.43691373	Bra002150	9.247208476	9.7847297	trans
Bra002411	30	A10	9835293	A10	11003303	11852674	48.8353176	54.43691373	Bra102304	9.247208476	9.7847297	trans
Bra002411	30	A10	9835293	A10	11003303	11852674	48.8353176	54.43691373	Bra002149	9.247208476	9.7847297	trans
Bra002411	30	A10	9835293	A10	11003303	11852674	48.8353176	54.43691373	Bra002148	9.247208476	9.7847297	trans
Bra002411	30	A10	9835293	A10	11003303	11852674	48.8353176	54.43691373	Bra102305	9.247208476	9.7847297	trans
Bra002411	30	A10	9835293	A10	11003303	11852674	48.8353176	54.43691373	Bra002147	9.247208476	9.7847297	trans
Bra002411	30	A10	9835293	A10	11003303	11852674	48.8353176	54.43691373	Bra002146	9.247208476	9.7847297	trans
Bra002411	30	A10	9835293	A10	11003303	11852674	48.8353176	54.43691373	Bra002145	9.247208476	9.7847297	trans
Bra002411	30	A10	9835293	A10	11003303	11852674	48.8353176	54.43691373	Bra002144	9.247208476	9.7847297	trans
Bra002411	30	A10	9835293	A10	11003303	11852674	48.8353176	54.43691373	Bra002143	9.247208476	9.7847297	trans
Bra002411	30	A10	9835293	A10	11003303	11852674	48.8353176	54.43691373	Bra002142	9.247208476	9.7847297	trans
Bra002411	30	A10	9835293	A10	11003303	11852674	48.8353176	54.43691373	Bra002141	9.247208476	9.7847297	trans
Bra002411	30	A10	9835293	A10	11003303	11852674	48.8353176	54.43691373	Bra002140	9.247208476	9.7847297	trans
Bra002411	30	A10	9835293	A10	11003303	11852674	48.8353176	54.43691373	Bra002139	9.247208476	9.7847297	trans
Bra002411	30	A10	9835293	A10	11003303	11852674	48.8353176	54.43691373	Bra002138	9.247208476	9.7847297	trans
Bra002411	30	A10	9835293	A10	11003303	11852674	48.8353176	54.43691373	Bra002137	9.247208476	9.7847297	trans
Bra002411	30	A10	9835293	A10	11003303	11852674	48.8353176	54.43691373	Bra002136	9.247208476	9.7847297	trans
Bra002411	30	A10	9835293	A10	11003303	11852674	48.8353176	54.43691373	Bra002135	9.247208476	9.7847297	trans
Bra002411	30	A10	9835293	A10	11003303	11852674	48.8353176	54.43691373	Bra002134	9.247208476	9.7847297	trans
Bra002411	30	A10	9835293	A10	11003303	11852674	48.8353176	54.43691373	Bra002133	9.247208476	9.7847297	trans
Bra002411	30	A10	9835293	A10	11003303	11852674	48.8353176	54.43691373	Bra002132	9.247208476	9.7847297	trans
Bra002411	30	A10	9835293	A10	11003303	11852674	48.8353176	54.43691373	Bra002131	9.247208476	9.7847297	trans
Bra002411	30	A10	9835293	A10	11003303	11852674	48.8353176	54.43691373	Bra002130	9.247208476	9.7847297	trans
Bra002411	30	A10	9835293	A10	11003303	11852674	48.8353176	54.43691373	Bra002129	9.247208476	9.7847297	trans
Bra002411	30	A10	9835293	A10	11003303	11852674	48.8353176	54.43691373	Bra002128	9.247208476	9.7847297	trans
Bra002411	30	A10	9835293	A10	11003303	11852674	48.8353176	54.43691373	Bra002127	9.247208476	9.7847297	trans
Bra002411	30	A10	9835293	A10	11003303	11852674	48.8353176	54.43691373	Bra002126	9.247208476	9.7847297	trans
Bra002411	30	A10	9835293	A10	11003303	11852674	48.8353176	54.43691373	Bra002125	9.247208476	9.7847297	trans
Bra002411	30	A10	9835293	A10	11003303	11852674	48.8353176	54.43691373	Bra002124	9.247208476	9.7847297	trans
Bra002411	30	A10	9835293	A10	11003303	11852674	48.8353176	54.43691373	Bra002123	9.247208476	9.7847297	trans
Bra002411	30	A10	9835293	A10	11003303	11852674	48.8353176	54.43691373	Bra002122	9.247208476	9.7847297	trans
Bra002411	30	A10	9835293	A10	11003303	11852674	48.8353176	54.43691373	Bra002121	9.247208476	9.7847297	trans
Bra002411	30	A10	9835293	A10	11003303	11852674	48.8353176	54.43691373	Bra002120	9.247208476	9.7847297	trans
Bra002411	30	A10	9835293	A10	11003303	11852674	48.8353176	54.43691373	Bra002119	9.247208476	9.7847297	trans
Bra002411	30	A10	9835293	A10	11003303	11852674	48.8353176	54.43691373	Bra002118	9.247208476	9.7847297	trans
Bra002411	30	A10	9835293	A10	11003303	11852674	48.8353176	54.43691373	Bra002117	9.247208476	9.7847297	trans
Bra002411	30	A10	9835293	A10	11003303	11852674	48.8353176	54.43691373	Bra002116	9.247208476	9.7847297	trans
Bra002411	30	A10	9835293	A10	11003303	11852674	48.8353176	54.43691373	Bra002115	9.247208476	9.7847297	trans
Bra002411	30	A10	9835293	A10	11003303	11852674	48.8353176	54.43691373	Bra002114	9.247208476	9.7847297	trans
Bra002411	30	A10	9835293	A10	11003303	11852674	48.8353176	54.43691373	Bra002113	9.247208476	9.7847297	trans
Bra002411	30	A10	9835293	A10	11003303	11852674	48.8353176	54.43691373	Bra002112	9.247208476	9.7847297	trans
Bra002411	30	A10	9835293	A10	11003303	11852674	48.8353176	54.43691373	Bra002111	9.247208476	9.7847297	trans
Bra002411	30	A10	9835293	A10	11003303	11852674	48.8353176	54.43691373	Bra002110	9.247208476	9.7847297	trans
Bra002411	30	A10	9835293	A10	11003303	11852674	48.8353176	54.43691373	Bra002109	9.247208476	9.7847297	trans
Bra002411	30	A10	9835293	A10	11003303	11852674	48.8353176	54.43691373	Bra002108	9.247208476	9.7847297	trans
Bra002411	30	A10	9835293	A10	11003303	11852674	48.8353176	54.43691373	Bra002107	9.247208476	9.7847297	trans
Bra002411	30	A10	9835293	A10	11003303	11852674	48.8353176	54.43691373	Bra002106	9.247208476	9.7847297	trans
Bra002411	30	A10	9835293	A10	11003303	11852674	48.8353176	54.43691373	Bra002105	9.247208476	9.7847297	trans
Bra002411	30	A10	9835293	A10	11003303	11852674	48.8353176	54.43691373	Bra002104	9.247208476	9.7847297	trans
Bra002411	30	A10	9835293	A10	11003303	11852674	48.8353176	54.43691373	Bra002103	9.247208476	9.7847297	trans
Bra002411	30	A10	9835293	A10	11003303	11852674	48.8353176	54.43691373	Bra002102	9.247208476	9.7847297	trans
Bra002411	30	A10	9835293	A10	11003303	11852674	48.8353176	54.43691373	Bra002101	9.247208476	9.7847297	trans
Bra002411	30	A10	9835293	A10	11003303	11852674	48.8353176	54.43691373	Bra040634	9.247208476	9.7847297	trans
Bra002411	30	A10	9835293	A10	11003303	11852674	48.8353176	54.43691373	Bra040635	9.247208476	9.7847297	trans
Bra002411	30	A10	9835293	A10	11003303	11852674	48.8353176	54.43691373	Bra040636	9.247208476	9.7847297	trans
Bra002411	30	A10	9835293	A10	11003303	11852674	48.8353176	54.43691373	Bra102306	9.247208476	9.7847297	trans
Bra002411	30	A10	9835293	A10	11003303	11852674	48.8353176	54.43691373	Bra102307	9.247208476	9.7847297	trans
Bra002411	30	A10	9835293	A10	11003303	11852674	48.8353176	54.43691373	Bra008561	9.247208476	9.7847297	trans
Bra002411	30	A10	9835293	A10	11003303	11852674	48.8353176	54.43691373	Bra008562	9.247208476	9.7847297	trans
Bra002411	30	A10	9835293	A10	11003303	11852674	48.8353176	54.43691373	Bra008563	9.247208476	9.7847297	trans
Bra002411	30	A10	9835293	A10	11003303	11852674	48.8353176	54.43691373	Bra008564	9.247208476	9.7847297	trans
Bra002411	30	A10	9835293	A10	11003303	11852674	48.8353176	54.43691373	Bra008565	9.247208476	9.7847297	trans
Bra002411	30	A10	9835293	A10	11003303	11852674	48.8353176	54.43691373	Bra008566	9.247208476	9.7847297	trans
Bra002411	30	A10	9835293	A10	11003303	11852674	48.8353176	54.43691373	Bra008567	9.247208476	9.7847297	trans
Bra002411	30	A10	9835293	A10	11003303	11852674	48.8353176	54.43691373	Bra008568	9.247208476	9.7847297	trans
Bra002411	30	A10	9835293	A10	11003303	11852674	48.8353176	54.43691373	Bra008569	9.247208476	9.7847297	trans
Bra002411	30	A10	9835293	A10	11003303	11852674	48.8353176	54.43691373	Bra102308	9.247208476	9.7847297	trans
Bra002411	30	A10	9835293	A10	11003303	11852674	48.8353176	54.43691373	Bra008570	9.247208476	9.7847297	trans
Bra002411	30	A10	9835293	A10	11003303	11852674	48.8353176	54.43691373	Bra008571	9.247208476	9.7847297	trans
Bra002411	30	A10	9835293	A10	11003303	11852674	48.8353176	54.43691373	Bra008572	9.247208476	9.7847297	trans
Bra002411	30	A10	9835293	A10	11003303	11852674	48.8353176	54.43691373	Bra008573	9.247208476	9.7847297	trans
Bra002411	30	A10	9835293	A10	11003303	11852674	48.8353176	54.43691373	Bra008574	9.247208476	9.7847297	trans
Bra002411	30	A10	9835293	A10	11003303	11852674	48.8353176	54.43691373	Bra008575	9.247208476	9.7847297	trans
Bra002411	30	A10	9835293	A10	11003303	11852674	48.8353176	54.43691373	Bra102309	9.247208476	9.7847297	trans
Bra002411	30	A10	9835293	A10	11003303	11852674	48.8353176	54.43691373	Bra008576	9.247208476	9.7847297	trans
Bra002411	30	A10	9835293	A10	11003303	11852674	48.8353176	54.43691373	Bra008577	9.247208476	9.7847297	trans
Bra002411	30	A10	9835293	A10	11003303	11852674	48.8353176	54.43691373	Bra008578	9.247208476	9.7847297	trans
Bra002411	30	A10	9835293	A10	11003303	11852674	48.8353176	54.43691373	Bra102310	9.247208476	9.7847297	trans
Bra002411	30	A10	9835293	A10	11003303	11852674	48.8353176	54.43691373	Bra102311	9.247208476	9.7847297	trans
Bra002411	30	A10	9835293	A10	11003303	11852674	48.8353176	54.43691373	Bra008579	9.247208476	9.7847297	trans
Bra002411	30	A10	9835293	A10	11003303	11852674	48.8353176	54.43691373	Bra008580	9.247208476	9.7847297	trans
Bra002411	30	A10	9835293	A10	11003303	11852674	48.8353176	54.43691373	Bra008581	9.247208476	9.7847297	trans
Bra002411	30	A10	9835293	A10	11003303	11852674	48.8353176	54.43691373	Bra008582	9.247208476	9.7847297	trans
Bra002411	30	A10	9835293	A10	11003303	11852674	48.8353176	54.43691373	Bra008583	9.247208476	9.7847297	trans
Bra002411	30	A10	9835293	A10	11003303	11852674	48.8353176	54.43691373	Bra008584	9.247208476	9.7847297	trans
Bra002411	30	A10	9835293	A10	11003303	11852674	48.8353176	54.43691373	Bra008585	9.247208476	9.7847297	trans
Bra002411	30	A10	9835293	A10	11003303	11852674	48.8353176	54.43691373	Bra008586	9.247208476	9.7847297	trans
Bra002411	30	A10	9835293	A10	11003303	11852674	48.8353176	54.43691373	Bra008587	9.247208476	9.7847297	trans
Bra002411	30	A10	9835293	A10	11003303	11852674	48.8353176	54.43691373	Bra008588	9.247208476	9.7847297	trans
Bra002411	30	A10	9835293	A10	11003303	11852674	48.8353176	54.43691373	Bra008589	9.247208476	9.7847297	trans
Bra002411	30	A10	9835293	A10	11003303	11852674	48.8353176	54.43691373	Bra102312	9.247208476	9.7847297	trans
Bra002411	30	A10	9835293	A10	11003303	11852674	48.8353176	54.43691373	Bra008590	9.247208476	9.7847297	trans
Bra002411	30	A10	9835293	A10	11003303	11852674	48.8353176	54.43691373	Bra008591	9.247208476	9.7847297	trans
Bra002411	30	A10	9835293	A10	11003303	11852674	48.8353176	54.43691373	Bra008592	9.247208476	9.7847297	trans
Bra002411	30	A10	9835293	A10	11003303	11852674	48.8353176	54.43691373	Bra008593	9.247208476	9.7847297	trans
Bra002411	30	A10	9835293	A10	11003303	11852674	48.8353176	54.43691373	Bra008594	9.247208476	9.7847297	trans
Bra002411	30	A10	9835293	A10	11003303	11852674	48.8353176	54.43691373	Bra008595	9.247208476	9.7847297	trans
Bra002411	30	A10	9835293	A10	11003303	11852674	48.8353176	54.43691373	Bra008596	9.247208476	9.7847297	trans
Bra002411	30	A10	9835293	A10	11003303	11852674	48.8353176	54.43691373	Bra008597	9.247208476	9.7847297	trans
Bra002411	30	A10	9835293	A10	11003303	11852674	48.8353176	54.43691373	Bra008598	9.247208476	9.7847297	trans
Bra002411	30	A10	9835293	A10	11003303	11852674	48.8353176	54.43691373	Bra008599	9.247208476	9.7847297	trans
Bra002411	30	A10	9835293	A10	11003303	11852674	48.8353176	54.43691373	Bra008600	9.247208476	9.7847297	trans
Bra002411	30	A10	9835293	A10	11003303	11852674	48.8353176	54.43691373	Bra008601	9.247208476	9.7847297	trans
Bra002411	30	A10	9835293	A10	11003303	11852674	48.8353176	54.43691373	Bra008602	9.247208476	9.7847297	trans
Bra002411	30	A10	9835293	A10	11003303	11852674	48.8353176	54.43691373	Bra102313	9.247208476	9.7847297	trans
Bra002411	30	A10	9835293	A10	11003303	11852674	48.8353176	54.43691373	Bra008603	9.247208476	9.7847297	trans
Bra002411	30	A10	9835293	A10	11003303	11852674	48.8353176	54.43691373	Bra008604	9.247208476	9.7847297	trans
Bra002411	30	A10	9835293	A10	11003303	11852674	48.8353176	54.43691373	Bra008605	9.247208476	9.7847297	trans
Bra002411	30	A10	9835293	A10	11003303	11852674	48.8353176	54.43691373	Bra008606	9.247208476	9.7847297	trans
Bra002411	30	A10	9835293	A10	11003303	11852674	48.8353176	54.43691373	Bra008607	9.247208476	9.7847297	trans
Bra002411	30	A10	9835293	A10	11003303	11852674	48.8353176	54.43691373	Bra102314	9.247208476	9.7847297	trans
Bra002411	30	A10	9835293	A10	11003303	11852674	48.8353176	54.43691373	Bra102315	9.247208476	9.7847297	trans
Bra005332	30	A05	4887276	A10	11427369	12262515	53.63218441	58.63218441	Bra002115	86.71079737	86.71079737	trans
Bra005332	30	A05	4887276	A10	11427369	12262515	53.63218441	58.63218441	Bra002114	86.71079737	86.71079737	trans
Bra005332	30	A05	4887276	A10	11427369	12262515	53.63218441	58.63218441	Bra002113	86.71079737	86.71079737	trans
Bra005332	30	A05	4887276	A10	11427369	12262515	53.63218441	58.63218441	Bra002112	86.71079737	86.71079737	trans
Bra005332	30	A05	4887276	A10	11427369	12262515	53.63218441	58.63218441	Bra002111	86.71079737	86.71079737	trans
Bra005332	30	A05	4887276	A10	11427369	12262515	53.63218441	58.63218441	Bra002110	86.71079737	86.71079737	trans
Bra005332	30	A05	4887276	A10	11427369	12262515	53.63218441	58.63218441	Bra002109	86.71079737	86.71079737	trans
Bra005332	30	A05	4887276	A10	11427369	12262515	53.63218441	58.63218441	Bra002108	86.71079737	86.71079737	trans
Bra005332	30	A05	4887276	A10	11427369	12262515	53.63218441	58.63218441	Bra002107	86.71079737	86.71079737	trans
Bra005332	30	A05	4887276	A10	11427369	12262515	53.63218441	58.63218441	Bra002106	86.71079737	86.71079737	trans
Bra005332	30	A05	4887276	A10	11427369	12262515	53.63218441	58.63218441	Bra002105	86.71079737	86.71079737	trans
Bra005332	30	A05	4887276	A10	11427369	12262515	53.63218441	58.63218441	Bra002104	86.71079737	86.71079737	trans
Bra005332	30	A05	4887276	A10	11427369	12262515	53.63218441	58.63218441	Bra002103	86.71079737	86.71079737	trans
Bra005332	30	A05	4887276	A10	11427369	12262515	53.63218441	58.63218441	Bra002102	86.71079737	86.71079737	trans
Bra005332	30	A05	4887276	A10	11427369	12262515	53.63218441	58.63218441	Bra002101	86.71079737	86.71079737	trans
Bra005332	30	A05	4887276	A10	11427369	12262515	53.63218441	58.63218441	Bra040634	86.71079737	86.71079737	trans
Bra005332	30	A05	4887276	A10	11427369	12262515	53.63218441	58.63218441	Bra040635	86.71079737	86.71079737	trans
Bra005332	30	A05	4887276	A10	11427369	12262515	53.63218441	58.63218441	Bra040636	86.71079737	86.71079737	trans
Bra005332	30	A05	4887276	A10	11427369	12262515	53.63218441	58.63218441	Bra102306	86.71079737	86.71079737	trans
Bra005332	30	A05	4887276	A10	11427369	12262515	53.63218441	58.63218441	Bra102307	86.71079737	86.71079737	trans
Bra005332	30	A05	4887276	A10	11427369	12262515	53.63218441	58.63218441	Bra008561	86.71079737	86.71079737	trans
Bra005332	30	A05	4887276	A10	11427369	12262515	53.63218441	58.63218441	Bra008562	86.71079737	86.71079737	trans
Bra005332	30	A05	4887276	A10	11427369	12262515	53.63218441	58.63218441	Bra008563	86.71079737	86.71079737	trans
Bra005332	30	A05	4887276	A10	11427369	12262515	53.63218441	58.63218441	Bra008564	86.71079737	86.71079737	trans
Bra005332	30	A05	4887276	A10	11427369	12262515	53.63218441	58.63218441	Bra008565	86.71079737	86.71079737	trans
Bra005332	30	A05	4887276	A10	11427369	12262515	53.63218441	58.63218441	Bra008566	86.71079737	86.71079737	trans
Bra005332	30	A05	4887276	A10	11427369	12262515	53.63218441	58.63218441	Bra008567	86.71079737	86.71079737	trans
Bra005332	30	A05	4887276	A10	11427369	12262515	53.63218441	58.63218441	Bra008568	86.71079737	86.71079737	trans
Bra005332	30	A05	4887276	A10	11427369	12262515	53.63218441	58.63218441	Bra008569	86.71079737	86.71079737	trans
Bra005332	30	A05	4887276	A10	11427369	12262515	53.63218441	58.63218441	Bra102308	86.71079737	86.71079737	trans
Bra005332	30	A05	4887276	A10	11427369	12262515	53.63218441	58.63218441	Bra008570	86.71079737	86.71079737	trans
Bra005332	30	A05	4887276	A10	11427369	12262515	53.63218441	58.63218441	Bra008571	86.71079737	86.71079737	trans
Bra005332	30	A05	4887276	A10	11427369	12262515	53.63218441	58.63218441	Bra008572	86.71079737	86.71079737	trans
Bra005332	30	A05	4887276	A10	11427369	12262515	53.63218441	58.63218441	Bra008573	86.71079737	86.71079737	trans
Bra005332	30	A05	4887276	A10	11427369	12262515	53.63218441	58.63218441	Bra008574	86.71079737	86.71079737	trans
Bra005332	30	A05	4887276	A10	11427369	12262515	53.63218441	58.63218441	Bra008575	86.71079737	86.71079737	trans
Bra005332	30	A05	4887276	A10	11427369	12262515	53.63218441	58.63218441	Bra102309	86.71079737	86.71079737	trans
Bra005332	30	A05	4887276	A10	11427369	12262515	53.63218441	58.63218441	Bra008576	86.71079737	86.71079737	trans
Bra005332	30	A05	4887276	A10	11427369	12262515	53.63218441	58.63218441	Bra008577	86.71079737	86.71079737	trans
Bra005332	30	A05	4887276	A10	11427369	12262515	53.63218441	58.63218441	Bra008578	86.71079737	86.71079737	trans
Bra005332	30	A05	4887276	A10	11427369	12262515	53.63218441	58.63218441	Bra102310	86.71079737	86.71079737	trans
Bra005332	30	A05	4887276	A10	11427369	12262515	53.63218441	58.63218441	Bra102311	86.71079737	86.71079737	trans
Bra005332	30	A05	4887276	A10	11427369	12262515	53.63218441	58.63218441	Bra008579	86.71079737	86.71079737	trans
Bra005332	30	A05	4887276	A10	11427369	12262515	53.63218441	58.63218441	Bra008580	86.71079737	86.71079737	trans
Bra005332	30	A05	4887276	A10	11427369	12262515	53.63218441	58.63218441	Bra008581	86.71079737	86.71079737	trans
Bra005332	30	A05	4887276	A10	11427369	12262515	53.63218441	58.63218441	Bra008582	86.71079737	86.71079737	trans
Bra005332	30	A05	4887276	A10	11427369	12262515	53.63218441	58.63218441	Bra008583	86.71079737	86.71079737	trans
Bra005332	30	A05	4887276	A10	11427369	12262515	53.63218441	58.63218441	Bra008584	86.71079737	86.71079737	trans
Bra005332	30	A05	4887276	A10	11427369	12262515	53.63218441	58.63218441	Bra008585	86.71079737	86.71079737	trans
Bra005332	30	A05	4887276	A10	11427369	12262515	53.63218441	58.63218441	Bra008586	86.71079737	86.71079737	trans
Bra005332	30	A05	4887276	A10	11427369	12262515	53.63218441	58.63218441	Bra008587	86.71079737	86.71079737	trans
Bra005332	30	A05	4887276	A10	11427369	12262515	53.63218441	58.63218441	Bra008588	86.71079737	86.71079737	trans
Bra005332	30	A05	4887276	A10	11427369	12262515	53.63218441	58.63218441	Bra008589	86.71079737	86.71079737	trans
Bra005332	30	A05	4887276	A10	11427369	12262515	53.63218441	58.63218441	Bra102312	86.71079737	86.71079737	trans
Bra005332	30	A05	4887276	A10	11427369	12262515	53.63218441	58.63218441	Bra008590	86.71079737	86.71079737	trans
Bra005332	30	A05	4887276	A10	11427369	12262515	53.63218441	58.63218441	Bra008591	86.71079737	86.71079737	trans
Bra005332	30	A05	4887276	A10	11427369	12262515	53.63218441	58.63218441	Bra008592	86.71079737	86.71079737	trans
Bra005332	30	A05	4887276	A10	11427369	12262515	53.63218441	58.63218441	Bra008593	86.71079737	86.71079737	trans
Bra005332	30	A05	4887276	A10	11427369	12262515	53.63218441	58.63218441	Bra008594	86.71079737	86.71079737	trans
Bra005332	30	A05	4887276	A10	11427369	12262515	53.63218441	58.63218441	Bra008595	86.71079737	86.71079737	trans
Bra005332	30	A05	4887276	A10	11427369	12262515	53.63218441	58.63218441	Bra008596	86.71079737	86.71079737	trans
Bra005332	30	A05	4887276	A10	11427369	12262515	53.63218441	58.63218441	Bra008597	86.71079737	86.71079737	trans
Bra005332	30	A05	4887276	A10	11427369	12262515	53.63218441	58.63218441	Bra008598	86.71079737	86.71079737	trans
Bra005332	30	A05	4887276	A10	11427369	12262515	53.63218441	58.63218441	Bra008599	86.71079737	86.71079737	trans
Bra005332	30	A05	4887276	A10	11427369	12262515	53.63218441	58.63218441	Bra008600	86.71079737	86.71079737	trans
Bra005332	30	A05	4887276	A10	11427369	12262515	53.63218441	58.63218441	Bra008601	86.71079737	86.71079737	trans
Bra005332	30	A05	4887276	A10	11427369	12262515	53.63218441	58.63218441	Bra008602	86.71079737	86.71079737	trans
Bra005332	30	A05	4887276	A10	11427369	12262515	53.63218441	58.63218441	Bra102313	86.71079737	86.71079737	trans
Bra005332	30	A05	4887276	A10	11427369	12262515	53.63218441	58.63218441	Bra008603	86.71079737	86.71079737	trans
Bra005332	30	A05	4887276	A10	11427369	12262515	53.63218441	58.63218441	Bra008604	86.71079737	86.71079737	trans
Bra005332	30	A05	4887276	A10	11427369	12262515	53.63218441	58.63218441	Bra008605	86.71079737	86.71079737	trans
Bra005332	30	A05	4887276	A10	11427369	12262515	53.63218441	58.63218441	Bra008606	86.71079737	86.71079737	trans
Bra005332	30	A05	4887276	A10	11427369	12262515	53.63218441	58.63218441	Bra008607	86.71079737	86.71079737	trans
Bra005332	30	A05	4887276	A10	11427369	12262515	53.63218441	58.63218441	Bra102314	86.71079737	86.71079737	trans
Bra005332	30	A05	4887276	A10	11427369	12262515	53.63218441	58.63218441	Bra102315	86.71079737	86.71079737	trans
Bra005332	30	A05	4887276	A10	11427369	12262515	53.63218441	58.63218441	Bra008608	86.71079737	86.71079737	trans
Bra005332	30	A05	4887276	A10	11427369	12262515	53.63218441	58.63218441	Bra008609	86.71079737	86.71079737	trans
Bra005332	30	A05	4887276	A10	11427369	12262515	53.63218441	58.63218441	Bra008610	86.71079737	86.71079737	trans
Bra005332	30	A05	4887276	A10	11427369	12262515	53.63218441	58.63218441	Bra008611	86.71079737	86.71079737	trans
Bra005332	30	A05	4887276	A10	11427369	12262515	53.63218441	58.63218441	Bra008612	86.71079737	86.71079737	trans
Bra005332	30	A05	4887276	A10	11427369	12262515	53.63218441	58.63218441	Bra008613	86.71079737	86.71079737	trans
Bra005332	30	A05	4887276	A10	11427369	12262515	53.63218441	58.63218441	Bra008614	86.71079737	86.71079737	trans
Bra005332	30	A05	4887276	A10	11427369	12262515	53.63218441	58.63218441	Bra008615	86.71079737	86.71079737	trans
Bra005332	30	A05	4887276	A10	11427369	12262515	53.63218441	58.63218441	Bra008616	86.71079737	86.71079737	trans
Bra005332	30	A05	4887276	A10	11427369	12262515	53.63218441	58.63218441	Bra102316	86.71079737	86.71079737	trans
Bra005332	30	A05	4887276	A10	11427369	12262515	53.63218441	58.63218441	Bra008617	86.71079737	86.71079737	trans
Bra005332	30	A05	4887276	A10	11427369	12262515	53.63218441	58.63218441	Bra008618	86.71079737	86.71079737	trans
Bra005332	30	A05	4887276	A10	11427369	12262515	53.63218441	58.63218441	Bra008619	86.71079737	86.71079737	trans
Bra005332	30	A05	4887276	A10	11427369	12262515	53.63218441	58.63218441	Bra008620	86.71079737	86.71079737	trans
Bra005332	30	A05	4887276	A10	11427369	12262515	53.63218441	58.63218441	Bra008621	86.71079737	86.71079737	trans
Bra005332	30	A05	4887276	A10	11427369	12262515	53.63218441	58.63218441	Bra008622	86.71079737	86.71079737	trans
Bra005332	30	A05	4887276	A10	11427369	12262515	53.63218441	58.63218441	Bra008623	86.71079737	86.71079737	trans
Bra005332	30	A05	4887276	A10	11427369	12262515	53.63218441	58.63218441	Bra008624	86.71079737	86.71079737	trans
Bra005332	30	A05	4887276	A10	11427369	12262515	53.63218441	58.63218441	Bra008625	86.71079737	86.71079737	trans
Bra005332	30	A05	4887276	A10	11427369	12262515	53.63218441	58.63218441	Bra008626	86.71079737	86.71079737	trans
Bra005332	30	A05	4887276	A10	11427369	12262515	53.63218441	58.63218441	Bra008627	86.71079737	86.71079737	trans
Bra005332	30	A05	4887276	A10	11427369	12262515	53.63218441	58.63218441	Bra008628	86.71079737	86.71079737	trans
Bra005332	30	A05	4887276	A10	11427369	12262515	53.63218441	58.63218441	Bra008629	86.71079737	86.71079737	trans
Bra005332	30	A05	4887276	A10	11427369	12262515	53.63218441	58.63218441	Bra008631	86.71079737	86.71079737	trans
Bra005332	30	A05	4887276	A10	11427369	12262515	53.63218441	58.63218441	Bra008630	86.71079737	86.71079737	trans
Bra005332	30	A05	4887276	A10	11427369	12262515	53.63218441	58.63218441	Bra008632	86.71079737	86.71079737	trans
Bra005332	30	A05	4887276	A10	11427369	12262515	53.63218441	58.63218441	Bra008633	86.71079737	86.71079737	trans
Bra005332	30	A05	4887276	A10	11427369	12262515	53.63218441	58.63218441	Bra008634	86.71079737	86.71079737	trans
Bra005332	30	A05	4887276	A10	11427369	12262515	53.63218441	58.63218441	Bra008635	86.71079737	86.71079737	trans
Bra005332	30	A05	4887276	A10	11427369	12262515	53.63218441	58.63218441	Bra008636	86.71079737	86.71079737	trans
Bra005332	30	A05	4887276	A10	11427369	12262515	53.63218441	58.63218441	Bra008637	86.71079737	86.71079737	trans
Bra005332	30	A05	4887276	A10	11427369	12262515	53.63218441	58.63218441	Bra008638	86.71079737	86.71079737	trans
Bra005332	30	A05	4887276	A10	11427369	12262515	53.63218441	58.63218441	Bra008639	86.71079737	86.71079737	trans
Bra005332	30	A05	4887276	A10	11427369	12262515	53.63218441	58.63218441	Bra008640	86.71079737	86.71079737	trans
Bra005332	30	A05	4887276	A10	11427369	12262515	53.63218441	58.63218441	Bra008642	86.71079737	86.71079737	trans
Bra005332	30	A05	4887276	A10	11427369	12262515	53.63218441	58.63218441	Bra008641	86.71079737	86.71079737	trans
Bra005332	30	A05	4887276	A10	11427369	12262515	53.63218441	58.63218441	Bra008643	86.71079737	86.71079737	trans
Bra005332	30	A05	4887276	A10	11427369	12262515	53.63218441	58.63218441	Bra008644	86.71079737	86.71079737	trans
Bra005332	30	A05	4887276	A10	11427369	12262515	53.63218441	58.63218441	Bra008645	86.71079737	86.71079737	trans
Bra005332	30	A05	4887276	A10	11427369	12262515	53.63218441	58.63218441	Bra008646	86.71079737	86.71079737	trans
Bra005332	30	A05	4887276	A10	11427369	12262515	53.63218441	58.63218441	Bra008647	86.71079737	86.71079737	trans
Bra005332	30	A05	4887276	A10	11427369	12262515	53.63218441	58.63218441	Bra008648_Bra008649	86.71079737	86.71079737	trans
Bra005332	30	A05	4887276	A10	11427369	12262515	53.63218441	58.63218441	Bra008650	86.71079737	86.71079737	trans
Bra005332	30	A05	4887276	A10	11427369	12262515	53.63218441	58.63218441	Bra008651	86.71079737	86.71079737	trans
Bra005332	30	A05	4887276	A10	11427369	12262515	53.63218441	58.63218441	Bra008652	86.71079737	86.71079737	trans
Bra005332	30	A05	4887276	A10	11427369	12262515	53.63218441	58.63218441	Bra008653	86.71079737	86.71079737	trans
Bra005332	30	A05	4887276	A10	11427369	12262515	53.63218441	58.63218441	Bra008654	86.71079737	86.71079737	trans
Bra005332	30	A05	4887276	A10	11427369	12262515	53.63218441	58.63218441	Bra008655	86.71079737	86.71079737	trans
Bra005332	30	A05	4887276	A10	11427369	12262515	53.63218441	58.63218441	Bra008656	86.71079737	86.71079737	trans
Bra005332	30	A05	4887276	A10	11427369	12262515	53.63218441	58.63218441	Bra008657	86.71079737	86.71079737	trans
Bra005332	30	A05	4887276	A10	11427369	12262515	53.63218441	58.63218441	Bra008658	86.71079737	86.71079737	trans
Bra005332	30	A05	4887276	A10	11427369	12262515	53.63218441	58.63218441	Bra008659	86.71079737	86.71079737	trans
Bra005332	30	A05	4887276	A10	11427369	12262515	53.63218441	58.63218441	Bra008660	86.71079737	86.71079737	trans
Bra005332	30	A05	4887276	A10	11427369	12262515	53.63218441	58.63218441	Bra008661	86.71079737	86.71079737	trans
Bra005332	30	A05	4887276	A10	11427369	12262515	53.63218441	58.63218441	Bra008662	86.71079737	86.71079737	trans
Bra005332	30	A05	4887276	A10	11427369	12262515	53.63218441	58.63218441	Bra008663	86.71079737	86.71079737	trans
Bra005332	30	A05	4887276	A10	11427369	12262515	53.63218441	58.63218441	Bra008664	86.71079737	86.71079737	trans
Bra005332	30	A05	4887276	A10	11427369	12262515	53.63218441	58.63218441	Bra008665	86.71079737	86.71079737	trans
Bra005332	30	A05	4887276	A10	11427369	12262515	53.63218441	58.63218441	Bra102317	86.71079737	86.71079737	trans
Bra005332	30	A05	4887276	A10	11427369	12262515	53.63218441	58.63218441	Bra008666	86.71079737	86.71079737	trans
Bra005332	30	A05	4887276	A10	11427369	12262515	53.63218441	58.63218441	Bra008667	86.71079737	86.71079737	trans
Bra005332	30	A05	4887276	A10	11427369	12262515	53.63218441	58.63218441	Bra008668	86.71079737	86.71079737	trans
Bra005332	30	A05	4887276	A10	11427369	12262515	53.63218441	58.63218441	Bra008669	86.71079737	86.71079737	trans
Bra005332	30	A05	4887276	A10	11427369	12262515	53.63218441	58.63218441	Bra008670	86.71079737	86.71079737	trans
Bra005332	30	A05	4887276	A10	11427369	12262515	53.63218441	58.63218441	Bra008671	86.71079737	86.71079737	trans
Bra005332	30	A05	4887276	A10	11427369	12262515	53.63218441	58.63218441	Bra008672	86.71079737	86.71079737	trans
Bra005332	30	A05	4887276	A10	11427369	12262515	53.63218441	58.63218441	Bra008673	86.71079737	86.71079737	trans
Bra005332	30	A05	4887276	A10	11427369	12262515	53.63218441	58.63218441	Bra008674	86.71079737	86.71079737	trans
Bra005332	30	A05	4887276	A10	11427369	12262515	53.63218441	58.63218441	Bra008675	86.71079737	86.71079737	trans
Bra005332	30	A05	4887276	A10	11427369	12262515	53.63218441	58.63218441	Bra008676	86.71079737	86.71079737	trans
Bra005332	30	A05	4887276	A10	11427369	12262515	53.63218441	58.63218441	Bra008678	86.71079737	86.71079737	trans
Bra005332	30	A05	4887276	A10	11427369	12262515	53.63218441	58.63218441	Bra008677	86.71079737	86.71079737	trans
Bra005332	30	A05	4887276	A10	11427369	12262515	53.63218441	58.63218441	Bra008679	86.71079737	86.71079737	trans
Bra005332	30	A05	4887276	A10	11427369	12262515	53.63218441	58.63218441	Bra008680	86.71079737	86.71079737	trans
Bra005332	30	A05	4887276	A10	11427369	12262515	53.63218441	58.63218441	Bra008681	86.71079737	86.71079737	trans
Bra005332	30	A05	4887276	A10	11427369	12262515	53.63218441	58.63218441	Bra008682	86.71079737	86.71079737	trans
Bra005332	30	A05	4887276	A10	11427369	12262515	53.63218441	58.63218441	Bra008683	86.71079737	86.71079737	trans
Bra005332	30	A05	4887276	A10	11427369	12262515	53.63218441	58.63218441	Bra008684	86.71079737	86.71079737	trans
Bra005332	30	A05	4887276	A10	11427369	12262515	53.63218441	58.63218441	Bra008685	86.71079737	86.71079737	trans
Bra005332	30	A05	4887276	A10	11427369	12262515	53.63218441	58.63218441	Bra008686	86.71079737	86.71079737	trans
Bra005332	30	A05	4887276	A10	11427369	12262515	53.63218441	58.63218441	Bra008687	86.71079737	86.71079737	trans
Bra005332	30	A05	4887276	A10	11427369	12262515	53.63218441	58.63218441	Bra008688	86.71079737	86.71079737	trans
Bra005332	30	A05	4887276	A10	11427369	12262515	53.63218441	58.63218441	Bra008690	86.71079737	86.71079737	trans
Bra005332	30	A05	4887276	A10	11427369	12262515	53.63218441	58.63218441	Bra008689	86.71079737	86.71079737	trans
Bra005332	30	A05	4887276	A10	11427369	12262515	53.63218441	58.63218441	Bra008691	86.71079737	86.71079737	trans
Bra005332	30	A05	4887276	A10	11427369	12262515	53.63218441	58.63218441	Bra008692	86.71079737	86.71079737	trans
Bra005332	30	A05	4887276	A10	11427369	12262515	53.63218441	58.63218441	Bra008693	86.71079737	86.71079737	trans
Bra005332	30	A05	4887276	A10	11427369	12262515	53.63218441	58.63218441	Bra008694	86.71079737	86.71079737	trans
Bra005332	30	A05	4887276	A10	11427369	12262515	53.63218441	58.63218441	Bra008695	86.71079737	86.71079737	trans
Bra005332	30	A05	4887276	A10	11427369	12262515	53.63218441	58.63218441	Bra008696	86.71079737	86.71079737	trans
Bra005332	30	A05	4887276	A10	11427369	12262515	53.63218441	58.63218441	Bra008697	86.71079737	86.71079737	trans
Bra005332	30	A05	4887276	A10	11427369	12262515	53.63218441	58.63218441	Bra008698	86.71079737	86.71079737	trans
Bra005332	30	A05	4887276	A10	11427369	12262515	53.63218441	58.63218441	Bra008699	86.71079737	86.71079737	trans
Bra006755_Bra006756	20	A03	4922185	A03	4887974	5068034	28.52992708	28.95011608	Bra006748	24.83434152	26.55311968	trans
Bra006755_Bra006756	20	A03	4922185	A03	4887974	5068034	28.52992708	28.95011608	Bra006749	24.83434152	26.55311968	trans
Bra006755_Bra006756	20	A03	4922185	A03	4887974	5068034	28.52992708	28.95011608	Bra006750	24.83434152	26.55311968	trans
Bra006755_Bra006756	20	A03	4922185	A03	4887974	5068034	28.52992708	28.95011608	Bra006751	24.83434152	26.55311968	trans
Bra006755_Bra006756	20	A03	4922185	A03	4887974	5068034	28.52992708	28.95011608	Bra006752	24.83434152	26.55311968	trans
Bra006755_Bra006756	20	A03	4922185	A03	4887974	5068034	28.52992708	28.95011608	Bra006753	24.83434152	26.55311968	trans
Bra006755_Bra006756	20	A03	4922185	A03	4887974	5068034	28.52992708	28.95011608	Bra006754	24.83434152	26.55311968	trans
Bra006755_Bra006756	20	A03	4922185	A03	4887974	5068034	28.52992708	28.95011608	Bra006755_Bra006756	24.83434152	26.55311968	CIS
Bra006755_Bra006756	20	A03	4922185	A03	4887974	5068034	28.52992708	28.95011608	Bra006757	24.83434152	26.55311968	trans
Bra006755_Bra006756	20	A03	4922185	A03	4887974	5068034	28.52992708	28.95011608	Bra006758	24.83434152	26.55311968	trans
Bra006755_Bra006756	20	A03	4922185	A03	4887974	5068034	28.52992708	28.95011608	Bra006759	24.83434152	26.55311968	trans
Bra006755_Bra006756	20	A03	4922185	A03	4887974	5068034	28.52992708	28.95011608	Bra006760	24.83434152	26.55311968	trans
Bra006755_Bra006756	20	A03	4922185	A03	4887974	5068034	28.52992708	28.95011608	Bra006761	24.83434152	26.55311968	trans
Bra006755_Bra006756	20	A03	4922185	A03	4887974	5068034	28.52992708	28.95011608	Bra006762	24.83434152	26.55311968	trans
Bra006755_Bra006756	20	A03	4922185	A03	4887974	5068034	28.52992708	28.95011608	Bra006763	24.83434152	26.55311968	trans
Bra006755_Bra006756	20	A03	4922185	A03	4887974	5068034	28.52992708	28.95011608	Bra006764	24.83434152	26.55311968	trans
Bra006755_Bra006756	20	A03	4922185	A03	4887974	5068034	28.52992708	28.95011608	Bra006765	24.83434152	26.55311968	trans
Bra006755_Bra006756	20	A03	4922185	A03	4887974	5068034	28.52992708	28.95011608	Bra006766	24.83434152	26.55311968	trans
Bra006755_Bra006756	20	A03	4922185	A03	4887974	5068034	28.52992708	28.95011608	Bra006767	24.83434152	26.55311968	trans
Bra006755_Bra006756	20	A03	4922185	A03	4887974	5068034	28.52992708	28.95011608	Bra006768	24.83434152	26.55311968	trans
Bra006755_Bra006756	20	A03	4922185	A03	4887974	5068034	28.52992708	28.95011608	Bra006769	24.83434152	26.55311968	trans
Bra006755_Bra006756	20	A03	4922185	A03	4887974	5068034	28.52992708	28.95011608	Bra006770	24.83434152	26.55311968	trans
Bra006755_Bra006756	20	A03	4922185	A03	4887974	5068034	28.52992708	28.95011608	Bra006771	24.83434152	26.55311968	trans
Bra006755_Bra006756	20	A03	4922185	A03	4887974	5068034	28.52992708	28.95011608	Bra006772	24.83434152	26.55311968	trans
Bra006755_Bra006756	20	A03	4922185	A03	4887974	5068034	28.52992708	28.95011608	Bra006773	24.83434152	26.55311968	trans
Bra006755_Bra006756	20	A03	4922185	A03	4887974	5068034	28.52992708	28.95011608	Bra006774	24.83434152	26.55311968	trans
Bra006755_Bra006756	20	A03	4922185	A03	4887974	5068034	28.52992708	28.95011608	Bra100558	24.83434152	26.55311968	trans
Bra006755_Bra006756	20	A03	4922185	A03	4887974	5068034	28.52992708	28.95011608	Bra006775	24.83434152	26.55311968	trans
Bra006755_Bra006756	20	A03	4922185	A03	4887974	5068034	28.52992708	28.95011608	Bra006776	24.83434152	26.55311968	trans
Bra006755_Bra006756	20	A03	4922185	A03	4887974	5068034	28.52992708	28.95011608	Bra006777	24.83434152	26.55311968	trans
Bra006755_Bra006756	20	A03	4922185	A03	4887974	5068034	28.52992708	28.95011608	Bra006778	24.83434152	26.55311968	trans
Bra006755_Bra006756	20	A03	4922185	A03	4887974	5068034	28.52992708	28.95011608	Bra100559	24.83434152	26.55311968	trans
Bra006755_Bra006756	20	A03	4922185	A03	4887974	5068034	28.52992708	28.95011608	Bra006779	24.83434152	26.55311968	trans
Bra006755_Bra006756	20	A03	4922185	A03	4887974	5068034	28.52992708	28.95011608	Bra006780	24.83434152	26.55311968	trans
Bra006755_Bra006756	20	A03	4922185	A03	4887974	5068034	28.52992708	28.95011608	Bra006782	24.83434152	26.55311968	trans
Bra006755_Bra006756	20	A03	4922185	A03	4887974	5068034	28.52992708	28.95011608	Bra006781	24.83434152	26.55311968	trans
Bra006755_Bra006756	20	A03	4922185	A03	4887974	5068034	28.52992708	28.95011608	Bra006783	24.83434152	26.55311968	trans
Bra006755_Bra006756	20	A03	4922185	A03	4887974	5068034	28.52992708	28.95011608	Bra006784	24.83434152	26.55311968	trans
Bra006755_Bra006756	20	A03	4922185	A03	4887974	5068034	28.52992708	28.95011608	Bra006785	24.83434152	26.55311968	trans
Bra006755_Bra006756	20	A03	4922185	A03	4887974	5068034	28.52992708	28.95011608	Bra006786	24.83434152	26.55311968	trans
Bra006755_Bra006756	20	A03	4922185	A03	4887974	5068034	28.52992708	28.95011608	Bra100560	24.83434152	26.55311968	trans
Bra006755_Bra006756	20	A03	4922185	A03	4887974	5068034	28.52992708	28.95011608	Bra006787	24.83434152	26.55311968	trans
Bra006755_Bra006756	20	A03	4922185	A03	4887974	5068034	28.52992708	28.95011608	Bra006788	24.83434152	26.55311968	trans
Bra006755_Bra006756	20	A03	4922185	A03	4887974	5068034	28.52992708	28.95011608	Bra006789	24.83434152	26.55311968	trans
Bra006755_Bra006756	20	A03	4922185	A03	4887974	5068034	28.52992708	28.95011608	Bra006790	24.83434152	26.55311968	trans
Bra006755_Bra006756	20	A03	4922185	A03	4887974	5068034	28.52992708	28.95011608	Bra006791	24.83434152	26.55311968	trans
Bra006755_Bra006756	20	A03	4922185	A03	4887974	5068034	28.52992708	28.95011608	Bra006792	24.83434152	26.55311968	trans
Bra006755_Bra006756	20	A03	4922185	A03	4887974	5068034	28.52992708	28.95011608	Bra006793	24.83434152	26.55311968	trans
Bra008566	20	A10	11648969	A10	11176662	11955526	51.52904694	56.52904694	Bra002169	31.22806183	31.22806183	trans
Bra008566	20	A10	11648969	A10	11176662	11955526	51.52904694	56.52904694	Bra002168	31.22806183	31.22806183	trans
Bra008566	20	A10	11648969	A10	11176662	11955526	51.52904694	56.52904694	Bra002167	31.22806183	31.22806183	trans
Bra008566	20	A10	11648969	A10	11176662	11955526	51.52904694	56.52904694	Bra002166	31.22806183	31.22806183	trans
Bra008566	20	A10	11648969	A10	11176662	11955526	51.52904694	56.52904694	Bra002165	31.22806183	31.22806183	trans
Bra008566	20	A10	11648969	A10	11176662	11955526	51.52904694	56.52904694	Bra002164	31.22806183	31.22806183	trans
Bra008566	20	A10	11648969	A10	11176662	11955526	51.52904694	56.52904694	Bra002163	31.22806183	31.22806183	trans
Bra008566	20	A10	11648969	A10	11176662	11955526	51.52904694	56.52904694	Bra002162	31.22806183	31.22806183	trans
Bra008566	20	A10	11648969	A10	11176662	11955526	51.52904694	56.52904694	Bra002161	31.22806183	31.22806183	trans
Bra008566	20	A10	11648969	A10	11176662	11955526	51.52904694	56.52904694	Bra002160	31.22806183	31.22806183	trans
Bra008566	20	A10	11648969	A10	11176662	11955526	51.52904694	56.52904694	Bra002159	31.22806183	31.22806183	trans
Bra008566	20	A10	11648969	A10	11176662	11955526	51.52904694	56.52904694	Bra002158	31.22806183	31.22806183	trans
Bra008566	20	A10	11648969	A10	11176662	11955526	51.52904694	56.52904694	Bra002157	31.22806183	31.22806183	trans
Bra008566	20	A10	11648969	A10	11176662	11955526	51.52904694	56.52904694	Bra002156	31.22806183	31.22806183	trans
Bra008566	20	A10	11648969	A10	11176662	11955526	51.52904694	56.52904694	Bra002155	31.22806183	31.22806183	trans
Bra008566	20	A10	11648969	A10	11176662	11955526	51.52904694	56.52904694	Bra002154	31.22806183	31.22806183	trans
Bra008566	20	A10	11648969	A10	11176662	11955526	51.52904694	56.52904694	Bra002153	31.22806183	31.22806183	trans
Bra008566	20	A10	11648969	A10	11176662	11955526	51.52904694	56.52904694	Bra002152	31.22806183	31.22806183	trans
Bra008566	20	A10	11648969	A10	11176662	11955526	51.52904694	56.52904694	Bra002151	31.22806183	31.22806183	trans
Bra008566	20	A10	11648969	A10	11176662	11955526	51.52904694	56.52904694	Bra002150	31.22806183	31.22806183	trans
Bra008566	20	A10	11648969	A10	11176662	11955526	51.52904694	56.52904694	Bra102304	31.22806183	31.22806183	trans
Bra008566	20	A10	11648969	A10	11176662	11955526	51.52904694	56.52904694	Bra002149	31.22806183	31.22806183	trans
Bra008566	20	A10	11648969	A10	11176662	11955526	51.52904694	56.52904694	Bra002148	31.22806183	31.22806183	trans
Bra008566	20	A10	11648969	A10	11176662	11955526	51.52904694	56.52904694	Bra102305	31.22806183	31.22806183	trans
Bra008566	20	A10	11648969	A10	11176662	11955526	51.52904694	56.52904694	Bra002147	31.22806183	31.22806183	trans
Bra008566	20	A10	11648969	A10	11176662	11955526	51.52904694	56.52904694	Bra002146	31.22806183	31.22806183	trans
Bra008566	20	A10	11648969	A10	11176662	11955526	51.52904694	56.52904694	Bra002145	31.22806183	31.22806183	trans
Bra008566	20	A10	11648969	A10	11176662	11955526	51.52904694	56.52904694	Bra002144	31.22806183	31.22806183	trans
Bra008566	20	A10	11648969	A10	11176662	11955526	51.52904694	56.52904694	Bra002143	31.22806183	31.22806183	trans
Bra008566	20	A10	11648969	A10	11176662	11955526	51.52904694	56.52904694	Bra002142	31.22806183	31.22806183	trans
Bra008566	20	A10	11648969	A10	11176662	11955526	51.52904694	56.52904694	Bra002141	31.22806183	31.22806183	trans
Bra008566	20	A10	11648969	A10	11176662	11955526	51.52904694	56.52904694	Bra002140	31.22806183	31.22806183	trans
Bra008566	20	A10	11648969	A10	11176662	11955526	51.52904694	56.52904694	Bra002139	31.22806183	31.22806183	trans
Bra008566	20	A10	11648969	A10	11176662	11955526	51.52904694	56.52904694	Bra002138	31.22806183	31.22806183	trans
Bra008566	20	A10	11648969	A10	11176662	11955526	51.52904694	56.52904694	Bra002137	31.22806183	31.22806183	trans
Bra008566	20	A10	11648969	A10	11176662	11955526	51.52904694	56.52904694	Bra002136	31.22806183	31.22806183	trans
Bra008566	20	A10	11648969	A10	11176662	11955526	51.52904694	56.52904694	Bra002135	31.22806183	31.22806183	trans
Bra008566	20	A10	11648969	A10	11176662	11955526	51.52904694	56.52904694	Bra002134	31.22806183	31.22806183	trans
Bra008566	20	A10	11648969	A10	11176662	11955526	51.52904694	56.52904694	Bra002133	31.22806183	31.22806183	trans
Bra008566	20	A10	11648969	A10	11176662	11955526	51.52904694	56.52904694	Bra002132	31.22806183	31.22806183	trans
Bra008566	20	A10	11648969	A10	11176662	11955526	51.52904694	56.52904694	Bra002131	31.22806183	31.22806183	trans
Bra008566	20	A10	11648969	A10	11176662	11955526	51.52904694	56.52904694	Bra002130	31.22806183	31.22806183	trans
Bra008566	20	A10	11648969	A10	11176662	11955526	51.52904694	56.52904694	Bra002129	31.22806183	31.22806183	trans
Bra008566	20	A10	11648969	A10	11176662	11955526	51.52904694	56.52904694	Bra002128	31.22806183	31.22806183	trans
Bra008566	20	A10	11648969	A10	11176662	11955526	51.52904694	56.52904694	Bra002127	31.22806183	31.22806183	trans
Bra008566	20	A10	11648969	A10	11176662	11955526	51.52904694	56.52904694	Bra002126	31.22806183	31.22806183	trans
Bra008566	20	A10	11648969	A10	11176662	11955526	51.52904694	56.52904694	Bra002125	31.22806183	31.22806183	trans
Bra008566	20	A10	11648969	A10	11176662	11955526	51.52904694	56.52904694	Bra002124	31.22806183	31.22806183	trans
Bra008566	20	A10	11648969	A10	11176662	11955526	51.52904694	56.52904694	Bra002123	31.22806183	31.22806183	trans
Bra008566	20	A10	11648969	A10	11176662	11955526	51.52904694	56.52904694	Bra002122	31.22806183	31.22806183	trans
Bra008566	20	A10	11648969	A10	11176662	11955526	51.52904694	56.52904694	Bra002121	31.22806183	31.22806183	trans
Bra008566	20	A10	11648969	A10	11176662	11955526	51.52904694	56.52904694	Bra002120	31.22806183	31.22806183	trans
Bra008566	20	A10	11648969	A10	11176662	11955526	51.52904694	56.52904694	Bra002119	31.22806183	31.22806183	trans
Bra008566	20	A10	11648969	A10	11176662	11955526	51.52904694	56.52904694	Bra002118	31.22806183	31.22806183	trans
Bra008566	20	A10	11648969	A10	11176662	11955526	51.52904694	56.52904694	Bra002117	31.22806183	31.22806183	trans
Bra008566	20	A10	11648969	A10	11176662	11955526	51.52904694	56.52904694	Bra002116	31.22806183	31.22806183	trans
Bra008566	20	A10	11648969	A10	11176662	11955526	51.52904694	56.52904694	Bra002115	31.22806183	31.22806183	trans
Bra008566	20	A10	11648969	A10	11176662	11955526	51.52904694	56.52904694	Bra002114	31.22806183	31.22806183	trans
Bra008566	20	A10	11648969	A10	11176662	11955526	51.52904694	56.52904694	Bra002113	31.22806183	31.22806183	trans
Bra008566	20	A10	11648969	A10	11176662	11955526	51.52904694	56.52904694	Bra002112	31.22806183	31.22806183	trans
Bra008566	20	A10	11648969	A10	11176662	11955526	51.52904694	56.52904694	Bra002111	31.22806183	31.22806183	trans
Bra008566	20	A10	11648969	A10	11176662	11955526	51.52904694	56.52904694	Bra002110	31.22806183	31.22806183	trans
Bra008566	20	A10	11648969	A10	11176662	11955526	51.52904694	56.52904694	Bra002109	31.22806183	31.22806183	trans
Bra008566	20	A10	11648969	A10	11176662	11955526	51.52904694	56.52904694	Bra002108	31.22806183	31.22806183	trans
Bra008566	20	A10	11648969	A10	11176662	11955526	51.52904694	56.52904694	Bra002107	31.22806183	31.22806183	trans
Bra008566	20	A10	11648969	A10	11176662	11955526	51.52904694	56.52904694	Bra002106	31.22806183	31.22806183	trans
Bra008566	20	A10	11648969	A10	11176662	11955526	51.52904694	56.52904694	Bra002105	31.22806183	31.22806183	trans
Bra008566	20	A10	11648969	A10	11176662	11955526	51.52904694	56.52904694	Bra002104	31.22806183	31.22806183	trans
Bra008566	20	A10	11648969	A10	11176662	11955526	51.52904694	56.52904694	Bra002103	31.22806183	31.22806183	trans
Bra008566	20	A10	11648969	A10	11176662	11955526	51.52904694	56.52904694	Bra002102	31.22806183	31.22806183	trans
Bra008566	20	A10	11648969	A10	11176662	11955526	51.52904694	56.52904694	Bra002101	31.22806183	31.22806183	trans
Bra008566	20	A10	11648969	A10	11176662	11955526	51.52904694	56.52904694	Bra040634	31.22806183	31.22806183	trans
Bra008566	20	A10	11648969	A10	11176662	11955526	51.52904694	56.52904694	Bra040635	31.22806183	31.22806183	trans
Bra008566	20	A10	11648969	A10	11176662	11955526	51.52904694	56.52904694	Bra040636	31.22806183	31.22806183	trans
Bra008566	20	A10	11648969	A10	11176662	11955526	51.52904694	56.52904694	Bra102306	31.22806183	31.22806183	trans
Bra008566	20	A10	11648969	A10	11176662	11955526	51.52904694	56.52904694	Bra102307	31.22806183	31.22806183	trans
Bra008566	20	A10	11648969	A10	11176662	11955526	51.52904694	56.52904694	Bra008561	31.22806183	31.22806183	trans
Bra008566	20	A10	11648969	A10	11176662	11955526	51.52904694	56.52904694	Bra008562	31.22806183	31.22806183	trans
Bra008566	20	A10	11648969	A10	11176662	11955526	51.52904694	56.52904694	Bra008563	31.22806183	31.22806183	trans
Bra008566	20	A10	11648969	A10	11176662	11955526	51.52904694	56.52904694	Bra008564	31.22806183	31.22806183	trans
Bra008566	20	A10	11648969	A10	11176662	11955526	51.52904694	56.52904694	Bra008565	31.22806183	31.22806183	trans
Bra008566	20	A10	11648969	A10	11176662	11955526	51.52904694	56.52904694	Bra008566	31.22806183	31.22806183	CIS
Bra008566	20	A10	11648969	A10	11176662	11955526	51.52904694	56.52904694	Bra008567	31.22806183	31.22806183	trans
Bra008566	20	A10	11648969	A10	11176662	11955526	51.52904694	56.52904694	Bra008568	31.22806183	31.22806183	trans
Bra008566	20	A10	11648969	A10	11176662	11955526	51.52904694	56.52904694	Bra008569	31.22806183	31.22806183	trans
Bra008566	20	A10	11648969	A10	11176662	11955526	51.52904694	56.52904694	Bra102308	31.22806183	31.22806183	trans
Bra008566	20	A10	11648969	A10	11176662	11955526	51.52904694	56.52904694	Bra008570	31.22806183	31.22806183	trans
Bra008566	20	A10	11648969	A10	11176662	11955526	51.52904694	56.52904694	Bra008571	31.22806183	31.22806183	trans
Bra008566	20	A10	11648969	A10	11176662	11955526	51.52904694	56.52904694	Bra008572	31.22806183	31.22806183	trans
Bra008566	20	A10	11648969	A10	11176662	11955526	51.52904694	56.52904694	Bra008573	31.22806183	31.22806183	trans
Bra008566	20	A10	11648969	A10	11176662	11955526	51.52904694	56.52904694	Bra008574	31.22806183	31.22806183	trans
Bra008566	20	A10	11648969	A10	11176662	11955526	51.52904694	56.52904694	Bra008575	31.22806183	31.22806183	trans
Bra008566	20	A10	11648969	A10	11176662	11955526	51.52904694	56.52904694	Bra102309	31.22806183	31.22806183	trans
Bra008566	20	A10	11648969	A10	11176662	11955526	51.52904694	56.52904694	Bra008576	31.22806183	31.22806183	trans
Bra008566	20	A10	11648969	A10	11176662	11955526	51.52904694	56.52904694	Bra008577	31.22806183	31.22806183	trans
Bra008566	20	A10	11648969	A10	11176662	11955526	51.52904694	56.52904694	Bra008578	31.22806183	31.22806183	trans
Bra008566	20	A10	11648969	A10	11176662	11955526	51.52904694	56.52904694	Bra102310	31.22806183	31.22806183	trans
Bra008566	20	A10	11648969	A10	11176662	11955526	51.52904694	56.52904694	Bra102311	31.22806183	31.22806183	trans
Bra008566	20	A10	11648969	A10	11176662	11955526	51.52904694	56.52904694	Bra008579	31.22806183	31.22806183	trans
Bra008566	20	A10	11648969	A10	11176662	11955526	51.52904694	56.52904694	Bra008580	31.22806183	31.22806183	trans
Bra008566	20	A10	11648969	A10	11176662	11955526	51.52904694	56.52904694	Bra008581	31.22806183	31.22806183	trans
Bra008566	20	A10	11648969	A10	11176662	11955526	51.52904694	56.52904694	Bra008582	31.22806183	31.22806183	trans
Bra008566	20	A10	11648969	A10	11176662	11955526	51.52904694	56.52904694	Bra008583	31.22806183	31.22806183	trans
Bra008566	20	A10	11648969	A10	11176662	11955526	51.52904694	56.52904694	Bra008584	31.22806183	31.22806183	trans
Bra008566	20	A10	11648969	A10	11176662	11955526	51.52904694	56.52904694	Bra008585	31.22806183	31.22806183	trans
Bra008566	20	A10	11648969	A10	11176662	11955526	51.52904694	56.52904694	Bra008586	31.22806183	31.22806183	trans
Bra008566	20	A10	11648969	A10	11176662	11955526	51.52904694	56.52904694	Bra008587	31.22806183	31.22806183	trans
Bra008566	20	A10	11648969	A10	11176662	11955526	51.52904694	56.52904694	Bra008588	31.22806183	31.22806183	trans
Bra008566	20	A10	11648969	A10	11176662	11955526	51.52904694	56.52904694	Bra008589	31.22806183	31.22806183	trans
Bra008566	20	A10	11648969	A10	11176662	11955526	51.52904694	56.52904694	Bra102312	31.22806183	31.22806183	trans
Bra008566	20	A10	11648969	A10	11176662	11955526	51.52904694	56.52904694	Bra008590	31.22806183	31.22806183	trans
Bra008566	20	A10	11648969	A10	11176662	11955526	51.52904694	56.52904694	Bra008591	31.22806183	31.22806183	trans
Bra008566	20	A10	11648969	A10	11176662	11955526	51.52904694	56.52904694	Bra008592	31.22806183	31.22806183	trans
Bra008566	20	A10	11648969	A10	11176662	11955526	51.52904694	56.52904694	Bra008593	31.22806183	31.22806183	trans
Bra008566	20	A10	11648969	A10	11176662	11955526	51.52904694	56.52904694	Bra008594	31.22806183	31.22806183	trans
Bra008566	20	A10	11648969	A10	11176662	11955526	51.52904694	56.52904694	Bra008595	31.22806183	31.22806183	trans
Bra008566	20	A10	11648969	A10	11176662	11955526	51.52904694	56.52904694	Bra008596	31.22806183	31.22806183	trans
Bra008566	20	A10	11648969	A10	11176662	11955526	51.52904694	56.52904694	Bra008597	31.22806183	31.22806183	trans
Bra008566	20	A10	11648969	A10	11176662	11955526	51.52904694	56.52904694	Bra008598	31.22806183	31.22806183	trans
Bra008566	20	A10	11648969	A10	11176662	11955526	51.52904694	56.52904694	Bra008599	31.22806183	31.22806183	trans
Bra008566	20	A10	11648969	A10	11176662	11955526	51.52904694	56.52904694	Bra008600	31.22806183	31.22806183	trans
Bra008566	20	A10	11648969	A10	11176662	11955526	51.52904694	56.52904694	Bra008601	31.22806183	31.22806183	trans
Bra008566	20	A10	11648969	A10	11176662	11955526	51.52904694	56.52904694	Bra008602	31.22806183	31.22806183	trans
Bra008566	20	A10	11648969	A10	11176662	11955526	51.52904694	56.52904694	Bra102313	31.22806183	31.22806183	trans
Bra008566	20	A10	11648969	A10	11176662	11955526	51.52904694	56.52904694	Bra008603	31.22806183	31.22806183	trans
Bra008566	20	A10	11648969	A10	11176662	11955526	51.52904694	56.52904694	Bra008604	31.22806183	31.22806183	trans
Bra008566	20	A10	11648969	A10	11176662	11955526	51.52904694	56.52904694	Bra008605	31.22806183	31.22806183	trans
Bra008566	20	A10	11648969	A10	11176662	11955526	51.52904694	56.52904694	Bra008606	31.22806183	31.22806183	trans
Bra008566	20	A10	11648969	A10	11176662	11955526	51.52904694	56.52904694	Bra008607	31.22806183	31.22806183	trans
Bra008566	20	A10	11648969	A10	11176662	11955526	51.52904694	56.52904694	Bra102314	31.22806183	31.22806183	trans
Bra008566	20	A10	11648969	A10	11176662	11955526	51.52904694	56.52904694	Bra102315	31.22806183	31.22806183	trans
Bra008566	20	A10	11648969	A10	11176662	11955526	51.52904694	56.52904694	Bra008608	31.22806183	31.22806183	trans
Bra008566	20	A10	11648969	A10	11176662	11955526	51.52904694	56.52904694	Bra008609	31.22806183	31.22806183	trans
Bra008566	20	A10	11648969	A10	11176662	11955526	51.52904694	56.52904694	Bra008610	31.22806183	31.22806183	trans
Bra008566	20	A10	11648969	A10	11176662	11955526	51.52904694	56.52904694	Bra008611	31.22806183	31.22806183	trans
Bra008566	20	A10	11648969	A10	11176662	11955526	51.52904694	56.52904694	Bra008612	31.22806183	31.22806183	trans
Bra008566	20	A10	11648969	A10	11176662	11955526	51.52904694	56.52904694	Bra008613	31.22806183	31.22806183	trans
Bra008566	20	A10	11648969	A10	11176662	11955526	51.52904694	56.52904694	Bra008614	31.22806183	31.22806183	trans
Bra008566	20	A10	11648969	A10	11176662	11955526	51.52904694	56.52904694	Bra008615	31.22806183	31.22806183	trans
Bra008566	20	A10	11648969	A10	11176662	11955526	51.52904694	56.52904694	Bra008616	31.22806183	31.22806183	trans
Bra008566	20	A10	11648969	A10	11176662	11955526	51.52904694	56.52904694	Bra102316	31.22806183	31.22806183	trans
Bra008566	20	A10	11648969	A10	11176662	11955526	51.52904694	56.52904694	Bra008617	31.22806183	31.22806183	trans
Bra008566	20	A10	11648969	A10	11176662	11955526	51.52904694	56.52904694	Bra008618	31.22806183	31.22806183	trans
Bra008566	20	A10	11648969	A10	11176662	11955526	51.52904694	56.52904694	Bra008619	31.22806183	31.22806183	trans
Bra008566	20	A10	11648969	A10	11176662	11955526	51.52904694	56.52904694	Bra008620	31.22806183	31.22806183	trans
Bra008566	20	A10	11648969	A10	11176662	11955526	51.52904694	56.52904694	Bra008621	31.22806183	31.22806183	trans
Bra008566	20	A10	11648969	A10	11176662	11955526	51.52904694	56.52904694	Bra008622	31.22806183	31.22806183	trans
Bra008566	20	A10	11648969	A10	11176662	11955526	51.52904694	56.52904694	Bra008623	31.22806183	31.22806183	trans
Bra008566	20	A10	11648969	A10	11176662	11955526	51.52904694	56.52904694	Bra008624	31.22806183	31.22806183	trans
Bra008566	20	A10	11648969	A10	11176662	11955526	51.52904694	56.52904694	Bra008625	31.22806183	31.22806183	trans
Bra008566	20	A10	11648969	A10	11176662	11955526	51.52904694	56.52904694	Bra008626	31.22806183	31.22806183	trans
Bra008566	20	A10	11648969	A10	11176662	11955526	51.52904694	56.52904694	Bra008627	31.22806183	31.22806183	trans
Bra008575	20	A10	11687452	A10	11176662	11955526	51.52904694	56.52904694	Bra002169	67.28979054	67.28979054	trans
Bra008575	20	A10	11687452	A10	11176662	11955526	51.52904694	56.52904694	Bra002168	67.28979054	67.28979054	trans
Bra008575	20	A10	11687452	A10	11176662	11955526	51.52904694	56.52904694	Bra002167	67.28979054	67.28979054	trans
Bra008575	20	A10	11687452	A10	11176662	11955526	51.52904694	56.52904694	Bra002166	67.28979054	67.28979054	trans
Bra008575	20	A10	11687452	A10	11176662	11955526	51.52904694	56.52904694	Bra002165	67.28979054	67.28979054	trans
Bra008575	20	A10	11687452	A10	11176662	11955526	51.52904694	56.52904694	Bra002164	67.28979054	67.28979054	trans
Bra008575	20	A10	11687452	A10	11176662	11955526	51.52904694	56.52904694	Bra002163	67.28979054	67.28979054	trans
Bra008575	20	A10	11687452	A10	11176662	11955526	51.52904694	56.52904694	Bra002162	67.28979054	67.28979054	trans
Bra008575	20	A10	11687452	A10	11176662	11955526	51.52904694	56.52904694	Bra002161	67.28979054	67.28979054	trans
Bra008575	20	A10	11687452	A10	11176662	11955526	51.52904694	56.52904694	Bra002160	67.28979054	67.28979054	trans
Bra008575	20	A10	11687452	A10	11176662	11955526	51.52904694	56.52904694	Bra002159	67.28979054	67.28979054	trans
Bra008575	20	A10	11687452	A10	11176662	11955526	51.52904694	56.52904694	Bra002158	67.28979054	67.28979054	trans
Bra008575	20	A10	11687452	A10	11176662	11955526	51.52904694	56.52904694	Bra002157	67.28979054	67.28979054	trans
Bra008575	20	A10	11687452	A10	11176662	11955526	51.52904694	56.52904694	Bra002156	67.28979054	67.28979054	trans
Bra008575	20	A10	11687452	A10	11176662	11955526	51.52904694	56.52904694	Bra002155	67.28979054	67.28979054	trans
Bra008575	20	A10	11687452	A10	11176662	11955526	51.52904694	56.52904694	Bra002154	67.28979054	67.28979054	trans
Bra008575	20	A10	11687452	A10	11176662	11955526	51.52904694	56.52904694	Bra002153	67.28979054	67.28979054	trans
Bra008575	20	A10	11687452	A10	11176662	11955526	51.52904694	56.52904694	Bra002152	67.28979054	67.28979054	trans
Bra008575	20	A10	11687452	A10	11176662	11955526	51.52904694	56.52904694	Bra002151	67.28979054	67.28979054	trans
Bra008575	20	A10	11687452	A10	11176662	11955526	51.52904694	56.52904694	Bra002150	67.28979054	67.28979054	trans
Bra008575	20	A10	11687452	A10	11176662	11955526	51.52904694	56.52904694	Bra102304	67.28979054	67.28979054	trans
Bra008575	20	A10	11687452	A10	11176662	11955526	51.52904694	56.52904694	Bra002149	67.28979054	67.28979054	trans
Bra008575	20	A10	11687452	A10	11176662	11955526	51.52904694	56.52904694	Bra002148	67.28979054	67.28979054	trans
Bra008575	20	A10	11687452	A10	11176662	11955526	51.52904694	56.52904694	Bra102305	67.28979054	67.28979054	trans
Bra008575	20	A10	11687452	A10	11176662	11955526	51.52904694	56.52904694	Bra002147	67.28979054	67.28979054	trans
Bra008575	20	A10	11687452	A10	11176662	11955526	51.52904694	56.52904694	Bra002146	67.28979054	67.28979054	trans
Bra008575	20	A10	11687452	A10	11176662	11955526	51.52904694	56.52904694	Bra002145	67.28979054	67.28979054	trans
Bra008575	20	A10	11687452	A10	11176662	11955526	51.52904694	56.52904694	Bra002144	67.28979054	67.28979054	trans
Bra008575	20	A10	11687452	A10	11176662	11955526	51.52904694	56.52904694	Bra002143	67.28979054	67.28979054	trans
Bra008575	20	A10	11687452	A10	11176662	11955526	51.52904694	56.52904694	Bra002142	67.28979054	67.28979054	trans
Bra008575	20	A10	11687452	A10	11176662	11955526	51.52904694	56.52904694	Bra002141	67.28979054	67.28979054	trans
Bra008575	20	A10	11687452	A10	11176662	11955526	51.52904694	56.52904694	Bra002140	67.28979054	67.28979054	trans
Bra008575	20	A10	11687452	A10	11176662	11955526	51.52904694	56.52904694	Bra002139	67.28979054	67.28979054	trans
Bra008575	20	A10	11687452	A10	11176662	11955526	51.52904694	56.52904694	Bra002138	67.28979054	67.28979054	trans
Bra008575	20	A10	11687452	A10	11176662	11955526	51.52904694	56.52904694	Bra002137	67.28979054	67.28979054	trans
Bra008575	20	A10	11687452	A10	11176662	11955526	51.52904694	56.52904694	Bra002136	67.28979054	67.28979054	trans
Bra008575	20	A10	11687452	A10	11176662	11955526	51.52904694	56.52904694	Bra002135	67.28979054	67.28979054	trans
Bra008575	20	A10	11687452	A10	11176662	11955526	51.52904694	56.52904694	Bra002134	67.28979054	67.28979054	trans
Bra008575	20	A10	11687452	A10	11176662	11955526	51.52904694	56.52904694	Bra002133	67.28979054	67.28979054	trans
Bra008575	20	A10	11687452	A10	11176662	11955526	51.52904694	56.52904694	Bra002132	67.28979054	67.28979054	trans
Bra008575	20	A10	11687452	A10	11176662	11955526	51.52904694	56.52904694	Bra002131	67.28979054	67.28979054	trans
Bra008575	20	A10	11687452	A10	11176662	11955526	51.52904694	56.52904694	Bra002130	67.28979054	67.28979054	trans
Bra008575	20	A10	11687452	A10	11176662	11955526	51.52904694	56.52904694	Bra002129	67.28979054	67.28979054	trans
Bra008575	20	A10	11687452	A10	11176662	11955526	51.52904694	56.52904694	Bra002128	67.28979054	67.28979054	trans
Bra008575	20	A10	11687452	A10	11176662	11955526	51.52904694	56.52904694	Bra002127	67.28979054	67.28979054	trans
Bra008575	20	A10	11687452	A10	11176662	11955526	51.52904694	56.52904694	Bra002126	67.28979054	67.28979054	trans
Bra008575	20	A10	11687452	A10	11176662	11955526	51.52904694	56.52904694	Bra002125	67.28979054	67.28979054	trans
Bra008575	20	A10	11687452	A10	11176662	11955526	51.52904694	56.52904694	Bra002124	67.28979054	67.28979054	trans
Bra008575	20	A10	11687452	A10	11176662	11955526	51.52904694	56.52904694	Bra002123	67.28979054	67.28979054	trans
Bra008575	20	A10	11687452	A10	11176662	11955526	51.52904694	56.52904694	Bra002122	67.28979054	67.28979054	trans
Bra008575	20	A10	11687452	A10	11176662	11955526	51.52904694	56.52904694	Bra002121	67.28979054	67.28979054	trans
Bra008575	20	A10	11687452	A10	11176662	11955526	51.52904694	56.52904694	Bra002120	67.28979054	67.28979054	trans
Bra008575	20	A10	11687452	A10	11176662	11955526	51.52904694	56.52904694	Bra002119	67.28979054	67.28979054	trans
Bra008575	20	A10	11687452	A10	11176662	11955526	51.52904694	56.52904694	Bra002118	67.28979054	67.28979054	trans
Bra008575	20	A10	11687452	A10	11176662	11955526	51.52904694	56.52904694	Bra002117	67.28979054	67.28979054	trans
Bra008575	20	A10	11687452	A10	11176662	11955526	51.52904694	56.52904694	Bra002116	67.28979054	67.28979054	trans
Bra008575	20	A10	11687452	A10	11176662	11955526	51.52904694	56.52904694	Bra002115	67.28979054	67.28979054	trans
Bra008575	20	A10	11687452	A10	11176662	11955526	51.52904694	56.52904694	Bra002114	67.28979054	67.28979054	trans
Bra008575	20	A10	11687452	A10	11176662	11955526	51.52904694	56.52904694	Bra002113	67.28979054	67.28979054	trans
Bra008575	20	A10	11687452	A10	11176662	11955526	51.52904694	56.52904694	Bra002112	67.28979054	67.28979054	trans
Bra008575	20	A10	11687452	A10	11176662	11955526	51.52904694	56.52904694	Bra002111	67.28979054	67.28979054	trans
Bra008575	20	A10	11687452	A10	11176662	11955526	51.52904694	56.52904694	Bra002110	67.28979054	67.28979054	trans
Bra008575	20	A10	11687452	A10	11176662	11955526	51.52904694	56.52904694	Bra002109	67.28979054	67.28979054	trans
Bra008575	20	A10	11687452	A10	11176662	11955526	51.52904694	56.52904694	Bra002108	67.28979054	67.28979054	trans
Bra008575	20	A10	11687452	A10	11176662	11955526	51.52904694	56.52904694	Bra002107	67.28979054	67.28979054	trans
Bra008575	20	A10	11687452	A10	11176662	11955526	51.52904694	56.52904694	Bra002106	67.28979054	67.28979054	trans
Bra008575	20	A10	11687452	A10	11176662	11955526	51.52904694	56.52904694	Bra002105	67.28979054	67.28979054	trans
Bra008575	20	A10	11687452	A10	11176662	11955526	51.52904694	56.52904694	Bra002104	67.28979054	67.28979054	trans
Bra008575	20	A10	11687452	A10	11176662	11955526	51.52904694	56.52904694	Bra002103	67.28979054	67.28979054	trans
Bra008575	20	A10	11687452	A10	11176662	11955526	51.52904694	56.52904694	Bra002102	67.28979054	67.28979054	trans
Bra008575	20	A10	11687452	A10	11176662	11955526	51.52904694	56.52904694	Bra002101	67.28979054	67.28979054	trans
Bra008575	20	A10	11687452	A10	11176662	11955526	51.52904694	56.52904694	Bra040634	67.28979054	67.28979054	trans
Bra008575	20	A10	11687452	A10	11176662	11955526	51.52904694	56.52904694	Bra040635	67.28979054	67.28979054	trans
Bra008575	20	A10	11687452	A10	11176662	11955526	51.52904694	56.52904694	Bra040636	67.28979054	67.28979054	trans
Bra008575	20	A10	11687452	A10	11176662	11955526	51.52904694	56.52904694	Bra102306	67.28979054	67.28979054	trans
Bra008575	20	A10	11687452	A10	11176662	11955526	51.52904694	56.52904694	Bra102307	67.28979054	67.28979054	trans
Bra008575	20	A10	11687452	A10	11176662	11955526	51.52904694	56.52904694	Bra008561	67.28979054	67.28979054	trans
Bra008575	20	A10	11687452	A10	11176662	11955526	51.52904694	56.52904694	Bra008562	67.28979054	67.28979054	trans
Bra008575	20	A10	11687452	A10	11176662	11955526	51.52904694	56.52904694	Bra008563	67.28979054	67.28979054	trans
Bra008575	20	A10	11687452	A10	11176662	11955526	51.52904694	56.52904694	Bra008564	67.28979054	67.28979054	trans
Bra008575	20	A10	11687452	A10	11176662	11955526	51.52904694	56.52904694	Bra008565	67.28979054	67.28979054	trans
Bra008575	20	A10	11687452	A10	11176662	11955526	51.52904694	56.52904694	Bra008566	67.28979054	67.28979054	trans
Bra008575	20	A10	11687452	A10	11176662	11955526	51.52904694	56.52904694	Bra008567	67.28979054	67.28979054	trans
Bra008575	20	A10	11687452	A10	11176662	11955526	51.52904694	56.52904694	Bra008568	67.28979054	67.28979054	trans
Bra008575	20	A10	11687452	A10	11176662	11955526	51.52904694	56.52904694	Bra008569	67.28979054	67.28979054	trans
Bra008575	20	A10	11687452	A10	11176662	11955526	51.52904694	56.52904694	Bra102308	67.28979054	67.28979054	trans
Bra008575	20	A10	11687452	A10	11176662	11955526	51.52904694	56.52904694	Bra008570	67.28979054	67.28979054	trans
Bra008575	20	A10	11687452	A10	11176662	11955526	51.52904694	56.52904694	Bra008571	67.28979054	67.28979054	trans
Bra008575	20	A10	11687452	A10	11176662	11955526	51.52904694	56.52904694	Bra008572	67.28979054	67.28979054	trans
Bra008575	20	A10	11687452	A10	11176662	11955526	51.52904694	56.52904694	Bra008573	67.28979054	67.28979054	trans
Bra008575	20	A10	11687452	A10	11176662	11955526	51.52904694	56.52904694	Bra008574	67.28979054	67.28979054	trans
Bra008575	20	A10	11687452	A10	11176662	11955526	51.52904694	56.52904694	Bra008575	67.28979054	67.28979054	CIS
Bra008575	20	A10	11687452	A10	11176662	11955526	51.52904694	56.52904694	Bra102309	67.28979054	67.28979054	trans
Bra008575	20	A10	11687452	A10	11176662	11955526	51.52904694	56.52904694	Bra008576	67.28979054	67.28979054	trans
Bra008575	20	A10	11687452	A10	11176662	11955526	51.52904694	56.52904694	Bra008577	67.28979054	67.28979054	trans
Bra008575	20	A10	11687452	A10	11176662	11955526	51.52904694	56.52904694	Bra008578	67.28979054	67.28979054	trans
Bra008575	20	A10	11687452	A10	11176662	11955526	51.52904694	56.52904694	Bra102310	67.28979054	67.28979054	trans
Bra008575	20	A10	11687452	A10	11176662	11955526	51.52904694	56.52904694	Bra102311	67.28979054	67.28979054	trans
Bra008575	20	A10	11687452	A10	11176662	11955526	51.52904694	56.52904694	Bra008579	67.28979054	67.28979054	trans
Bra008575	20	A10	11687452	A10	11176662	11955526	51.52904694	56.52904694	Bra008580	67.28979054	67.28979054	trans
Bra008575	20	A10	11687452	A10	11176662	11955526	51.52904694	56.52904694	Bra008581	67.28979054	67.28979054	trans
Bra008575	20	A10	11687452	A10	11176662	11955526	51.52904694	56.52904694	Bra008582	67.28979054	67.28979054	trans
Bra008575	20	A10	11687452	A10	11176662	11955526	51.52904694	56.52904694	Bra008583	67.28979054	67.28979054	trans
Bra008575	20	A10	11687452	A10	11176662	11955526	51.52904694	56.52904694	Bra008584	67.28979054	67.28979054	trans
Bra008575	20	A10	11687452	A10	11176662	11955526	51.52904694	56.52904694	Bra008585	67.28979054	67.28979054	trans
Bra008575	20	A10	11687452	A10	11176662	11955526	51.52904694	56.52904694	Bra008586	67.28979054	67.28979054	trans
Bra008575	20	A10	11687452	A10	11176662	11955526	51.52904694	56.52904694	Bra008587	67.28979054	67.28979054	trans
Bra008575	20	A10	11687452	A10	11176662	11955526	51.52904694	56.52904694	Bra008588	67.28979054	67.28979054	trans
Bra008575	20	A10	11687452	A10	11176662	11955526	51.52904694	56.52904694	Bra008589	67.28979054	67.28979054	trans
Bra008575	20	A10	11687452	A10	11176662	11955526	51.52904694	56.52904694	Bra102312	67.28979054	67.28979054	trans
Bra008575	20	A10	11687452	A10	11176662	11955526	51.52904694	56.52904694	Bra008590	67.28979054	67.28979054	trans
Bra008575	20	A10	11687452	A10	11176662	11955526	51.52904694	56.52904694	Bra008591	67.28979054	67.28979054	trans
Bra008575	20	A10	11687452	A10	11176662	11955526	51.52904694	56.52904694	Bra008592	67.28979054	67.28979054	trans
Bra008575	20	A10	11687452	A10	11176662	11955526	51.52904694	56.52904694	Bra008593	67.28979054	67.28979054	trans
Bra008575	20	A10	11687452	A10	11176662	11955526	51.52904694	56.52904694	Bra008594	67.28979054	67.28979054	trans
Bra008575	20	A10	11687452	A10	11176662	11955526	51.52904694	56.52904694	Bra008595	67.28979054	67.28979054	trans
Bra008575	20	A10	11687452	A10	11176662	11955526	51.52904694	56.52904694	Bra008596	67.28979054	67.28979054	trans
Bra008575	20	A10	11687452	A10	11176662	11955526	51.52904694	56.52904694	Bra008597	67.28979054	67.28979054	trans
Bra008575	20	A10	11687452	A10	11176662	11955526	51.52904694	56.52904694	Bra008598	67.28979054	67.28979054	trans
Bra008575	20	A10	11687452	A10	11176662	11955526	51.52904694	56.52904694	Bra008599	67.28979054	67.28979054	trans
Bra008575	20	A10	11687452	A10	11176662	11955526	51.52904694	56.52904694	Bra008600	67.28979054	67.28979054	trans
Bra008575	20	A10	11687452	A10	11176662	11955526	51.52904694	56.52904694	Bra008601	67.28979054	67.28979054	trans
Bra008575	20	A10	11687452	A10	11176662	11955526	51.52904694	56.52904694	Bra008602	67.28979054	67.28979054	trans
Bra008575	20	A10	11687452	A10	11176662	11955526	51.52904694	56.52904694	Bra102313	67.28979054	67.28979054	trans
Bra008575	20	A10	11687452	A10	11176662	11955526	51.52904694	56.52904694	Bra008603	67.28979054	67.28979054	trans
Bra008575	20	A10	11687452	A10	11176662	11955526	51.52904694	56.52904694	Bra008604	67.28979054	67.28979054	trans
Bra008575	20	A10	11687452	A10	11176662	11955526	51.52904694	56.52904694	Bra008605	67.28979054	67.28979054	trans
Bra008575	20	A10	11687452	A10	11176662	11955526	51.52904694	56.52904694	Bra008606	67.28979054	67.28979054	trans
Bra008575	20	A10	11687452	A10	11176662	11955526	51.52904694	56.52904694	Bra008607	67.28979054	67.28979054	trans
Bra008575	20	A10	11687452	A10	11176662	11955526	51.52904694	56.52904694	Bra102314	67.28979054	67.28979054	trans
Bra008575	20	A10	11687452	A10	11176662	11955526	51.52904694	56.52904694	Bra102315	67.28979054	67.28979054	trans
Bra008575	20	A10	11687452	A10	11176662	11955526	51.52904694	56.52904694	Bra008608	67.28979054	67.28979054	trans
Bra008575	20	A10	11687452	A10	11176662	11955526	51.52904694	56.52904694	Bra008609	67.28979054	67.28979054	trans
Bra008575	20	A10	11687452	A10	11176662	11955526	51.52904694	56.52904694	Bra008610	67.28979054	67.28979054	trans
Bra008575	20	A10	11687452	A10	11176662	11955526	51.52904694	56.52904694	Bra008611	67.28979054	67.28979054	trans
Bra008575	20	A10	11687452	A10	11176662	11955526	51.52904694	56.52904694	Bra008612	67.28979054	67.28979054	trans
Bra008575	20	A10	11687452	A10	11176662	11955526	51.52904694	56.52904694	Bra008613	67.28979054	67.28979054	trans
Bra008575	20	A10	11687452	A10	11176662	11955526	51.52904694	56.52904694	Bra008614	67.28979054	67.28979054	trans
Bra008575	20	A10	11687452	A10	11176662	11955526	51.52904694	56.52904694	Bra008615	67.28979054	67.28979054	trans
Bra008575	20	A10	11687452	A10	11176662	11955526	51.52904694	56.52904694	Bra008616	67.28979054	67.28979054	trans
Bra008575	20	A10	11687452	A10	11176662	11955526	51.52904694	56.52904694	Bra102316	67.28979054	67.28979054	trans
Bra008575	20	A10	11687452	A10	11176662	11955526	51.52904694	56.52904694	Bra008617	67.28979054	67.28979054	trans
Bra008575	20	A10	11687452	A10	11176662	11955526	51.52904694	56.52904694	Bra008618	67.28979054	67.28979054	trans
Bra008575	20	A10	11687452	A10	11176662	11955526	51.52904694	56.52904694	Bra008619	67.28979054	67.28979054	trans
Bra008575	20	A10	11687452	A10	11176662	11955526	51.52904694	56.52904694	Bra008620	67.28979054	67.28979054	trans
Bra008575	20	A10	11687452	A10	11176662	11955526	51.52904694	56.52904694	Bra008621	67.28979054	67.28979054	trans
Bra008575	20	A10	11687452	A10	11176662	11955526	51.52904694	56.52904694	Bra008622	67.28979054	67.28979054	trans
Bra008575	20	A10	11687452	A10	11176662	11955526	51.52904694	56.52904694	Bra008623	67.28979054	67.28979054	trans
Bra008575	20	A10	11687452	A10	11176662	11955526	51.52904694	56.52904694	Bra008624	67.28979054	67.28979054	trans
Bra008575	20	A10	11687452	A10	11176662	11955526	51.52904694	56.52904694	Bra008625	67.28979054	67.28979054	trans
Bra008575	20	A10	11687452	A10	11176662	11955526	51.52904694	56.52904694	Bra008626	67.28979054	67.28979054	trans
Bra008575	20	A10	11687452	A10	11176662	11955526	51.52904694	56.52904694	Bra008627	67.28979054	67.28979054	trans
Bra008577	20	A10	11696369	A10	11176662	11955526	51.52904694	56.52904694	Bra002169	82.10633899	82.10633899	trans
Bra008577	20	A10	11696369	A10	11176662	11955526	51.52904694	56.52904694	Bra002168	82.10633899	82.10633899	trans
Bra008577	20	A10	11696369	A10	11176662	11955526	51.52904694	56.52904694	Bra002167	82.10633899	82.10633899	trans
Bra008577	20	A10	11696369	A10	11176662	11955526	51.52904694	56.52904694	Bra002166	82.10633899	82.10633899	trans
Bra008577	20	A10	11696369	A10	11176662	11955526	51.52904694	56.52904694	Bra002165	82.10633899	82.10633899	trans
Bra008577	20	A10	11696369	A10	11176662	11955526	51.52904694	56.52904694	Bra002164	82.10633899	82.10633899	trans
Bra008577	20	A10	11696369	A10	11176662	11955526	51.52904694	56.52904694	Bra002163	82.10633899	82.10633899	trans
Bra008577	20	A10	11696369	A10	11176662	11955526	51.52904694	56.52904694	Bra002162	82.10633899	82.10633899	trans
Bra008577	20	A10	11696369	A10	11176662	11955526	51.52904694	56.52904694	Bra002161	82.10633899	82.10633899	trans
Bra008577	20	A10	11696369	A10	11176662	11955526	51.52904694	56.52904694	Bra002160	82.10633899	82.10633899	trans
Bra008577	20	A10	11696369	A10	11176662	11955526	51.52904694	56.52904694	Bra002159	82.10633899	82.10633899	trans
Bra008577	20	A10	11696369	A10	11176662	11955526	51.52904694	56.52904694	Bra002158	82.10633899	82.10633899	trans
Bra008577	20	A10	11696369	A10	11176662	11955526	51.52904694	56.52904694	Bra002157	82.10633899	82.10633899	trans
Bra008577	20	A10	11696369	A10	11176662	11955526	51.52904694	56.52904694	Bra002156	82.10633899	82.10633899	trans
Bra008577	20	A10	11696369	A10	11176662	11955526	51.52904694	56.52904694	Bra002155	82.10633899	82.10633899	trans
Bra008577	20	A10	11696369	A10	11176662	11955526	51.52904694	56.52904694	Bra002154	82.10633899	82.10633899	trans
Bra008577	20	A10	11696369	A10	11176662	11955526	51.52904694	56.52904694	Bra002153	82.10633899	82.10633899	trans
Bra008577	20	A10	11696369	A10	11176662	11955526	51.52904694	56.52904694	Bra002152	82.10633899	82.10633899	trans
Bra008577	20	A10	11696369	A10	11176662	11955526	51.52904694	56.52904694	Bra002151	82.10633899	82.10633899	trans
Bra008577	20	A10	11696369	A10	11176662	11955526	51.52904694	56.52904694	Bra002150	82.10633899	82.10633899	trans
Bra008577	20	A10	11696369	A10	11176662	11955526	51.52904694	56.52904694	Bra102304	82.10633899	82.10633899	trans
Bra008577	20	A10	11696369	A10	11176662	11955526	51.52904694	56.52904694	Bra002149	82.10633899	82.10633899	trans
Bra008577	20	A10	11696369	A10	11176662	11955526	51.52904694	56.52904694	Bra002148	82.10633899	82.10633899	trans
Bra008577	20	A10	11696369	A10	11176662	11955526	51.52904694	56.52904694	Bra102305	82.10633899	82.10633899	trans
Bra008577	20	A10	11696369	A10	11176662	11955526	51.52904694	56.52904694	Bra002147	82.10633899	82.10633899	trans
Bra008577	20	A10	11696369	A10	11176662	11955526	51.52904694	56.52904694	Bra002146	82.10633899	82.10633899	trans
Bra008577	20	A10	11696369	A10	11176662	11955526	51.52904694	56.52904694	Bra002145	82.10633899	82.10633899	trans
Bra008577	20	A10	11696369	A10	11176662	11955526	51.52904694	56.52904694	Bra002144	82.10633899	82.10633899	trans
Bra008577	20	A10	11696369	A10	11176662	11955526	51.52904694	56.52904694	Bra002143	82.10633899	82.10633899	trans
Bra008577	20	A10	11696369	A10	11176662	11955526	51.52904694	56.52904694	Bra002142	82.10633899	82.10633899	trans
Bra008577	20	A10	11696369	A10	11176662	11955526	51.52904694	56.52904694	Bra002141	82.10633899	82.10633899	trans
Bra008577	20	A10	11696369	A10	11176662	11955526	51.52904694	56.52904694	Bra002140	82.10633899	82.10633899	trans
Bra008577	20	A10	11696369	A10	11176662	11955526	51.52904694	56.52904694	Bra002139	82.10633899	82.10633899	trans
Bra008577	20	A10	11696369	A10	11176662	11955526	51.52904694	56.52904694	Bra002138	82.10633899	82.10633899	trans
Bra008577	20	A10	11696369	A10	11176662	11955526	51.52904694	56.52904694	Bra002137	82.10633899	82.10633899	trans
Bra008577	20	A10	11696369	A10	11176662	11955526	51.52904694	56.52904694	Bra002136	82.10633899	82.10633899	trans
Bra008577	20	A10	11696369	A10	11176662	11955526	51.52904694	56.52904694	Bra002135	82.10633899	82.10633899	trans
Bra008577	20	A10	11696369	A10	11176662	11955526	51.52904694	56.52904694	Bra002134	82.10633899	82.10633899	trans
Bra008577	20	A10	11696369	A10	11176662	11955526	51.52904694	56.52904694	Bra002133	82.10633899	82.10633899	trans
Bra008577	20	A10	11696369	A10	11176662	11955526	51.52904694	56.52904694	Bra002132	82.10633899	82.10633899	trans
Bra008577	20	A10	11696369	A10	11176662	11955526	51.52904694	56.52904694	Bra002131	82.10633899	82.10633899	trans
Bra008577	20	A10	11696369	A10	11176662	11955526	51.52904694	56.52904694	Bra002130	82.10633899	82.10633899	trans
Bra008577	20	A10	11696369	A10	11176662	11955526	51.52904694	56.52904694	Bra002129	82.10633899	82.10633899	trans
Bra008577	20	A10	11696369	A10	11176662	11955526	51.52904694	56.52904694	Bra002128	82.10633899	82.10633899	trans
Bra008577	20	A10	11696369	A10	11176662	11955526	51.52904694	56.52904694	Bra002127	82.10633899	82.10633899	trans
Bra008577	20	A10	11696369	A10	11176662	11955526	51.52904694	56.52904694	Bra002126	82.10633899	82.10633899	trans
Bra008577	20	A10	11696369	A10	11176662	11955526	51.52904694	56.52904694	Bra002125	82.10633899	82.10633899	trans
Bra008577	20	A10	11696369	A10	11176662	11955526	51.52904694	56.52904694	Bra002124	82.10633899	82.10633899	trans
Bra008577	20	A10	11696369	A10	11176662	11955526	51.52904694	56.52904694	Bra002123	82.10633899	82.10633899	trans
Bra008577	20	A10	11696369	A10	11176662	11955526	51.52904694	56.52904694	Bra002122	82.10633899	82.10633899	trans
Bra008577	20	A10	11696369	A10	11176662	11955526	51.52904694	56.52904694	Bra002121	82.10633899	82.10633899	trans
Bra008577	20	A10	11696369	A10	11176662	11955526	51.52904694	56.52904694	Bra002120	82.10633899	82.10633899	trans
Bra008577	20	A10	11696369	A10	11176662	11955526	51.52904694	56.52904694	Bra002119	82.10633899	82.10633899	trans
Bra008577	20	A10	11696369	A10	11176662	11955526	51.52904694	56.52904694	Bra002118	82.10633899	82.10633899	trans
Bra008577	20	A10	11696369	A10	11176662	11955526	51.52904694	56.52904694	Bra002117	82.10633899	82.10633899	trans
Bra008577	20	A10	11696369	A10	11176662	11955526	51.52904694	56.52904694	Bra002116	82.10633899	82.10633899	trans
Bra008577	20	A10	11696369	A10	11176662	11955526	51.52904694	56.52904694	Bra002115	82.10633899	82.10633899	trans
Bra008577	20	A10	11696369	A10	11176662	11955526	51.52904694	56.52904694	Bra002114	82.10633899	82.10633899	trans
Bra008577	20	A10	11696369	A10	11176662	11955526	51.52904694	56.52904694	Bra002113	82.10633899	82.10633899	trans
Bra008577	20	A10	11696369	A10	11176662	11955526	51.52904694	56.52904694	Bra002112	82.10633899	82.10633899	trans
Bra008577	20	A10	11696369	A10	11176662	11955526	51.52904694	56.52904694	Bra002111	82.10633899	82.10633899	trans
Bra008577	20	A10	11696369	A10	11176662	11955526	51.52904694	56.52904694	Bra002110	82.10633899	82.10633899	trans
Bra008577	20	A10	11696369	A10	11176662	11955526	51.52904694	56.52904694	Bra002109	82.10633899	82.10633899	trans
Bra008577	20	A10	11696369	A10	11176662	11955526	51.52904694	56.52904694	Bra002108	82.10633899	82.10633899	trans
Bra008577	20	A10	11696369	A10	11176662	11955526	51.52904694	56.52904694	Bra002107	82.10633899	82.10633899	trans
Bra008577	20	A10	11696369	A10	11176662	11955526	51.52904694	56.52904694	Bra002106	82.10633899	82.10633899	trans
Bra008577	20	A10	11696369	A10	11176662	11955526	51.52904694	56.52904694	Bra002105	82.10633899	82.10633899	trans
Bra008577	20	A10	11696369	A10	11176662	11955526	51.52904694	56.52904694	Bra002104	82.10633899	82.10633899	trans
Bra008577	20	A10	11696369	A10	11176662	11955526	51.52904694	56.52904694	Bra002103	82.10633899	82.10633899	trans
Bra008577	20	A10	11696369	A10	11176662	11955526	51.52904694	56.52904694	Bra002102	82.10633899	82.10633899	trans
Bra008577	20	A10	11696369	A10	11176662	11955526	51.52904694	56.52904694	Bra002101	82.10633899	82.10633899	trans
Bra008577	20	A10	11696369	A10	11176662	11955526	51.52904694	56.52904694	Bra040634	82.10633899	82.10633899	trans
Bra008577	20	A10	11696369	A10	11176662	11955526	51.52904694	56.52904694	Bra040635	82.10633899	82.10633899	trans
Bra008577	20	A10	11696369	A10	11176662	11955526	51.52904694	56.52904694	Bra040636	82.10633899	82.10633899	trans
Bra008577	20	A10	11696369	A10	11176662	11955526	51.52904694	56.52904694	Bra102306	82.10633899	82.10633899	trans
Bra008577	20	A10	11696369	A10	11176662	11955526	51.52904694	56.52904694	Bra102307	82.10633899	82.10633899	trans
Bra008577	20	A10	11696369	A10	11176662	11955526	51.52904694	56.52904694	Bra008561	82.10633899	82.10633899	trans
Bra008577	20	A10	11696369	A10	11176662	11955526	51.52904694	56.52904694	Bra008562	82.10633899	82.10633899	trans
Bra008577	20	A10	11696369	A10	11176662	11955526	51.52904694	56.52904694	Bra008563	82.10633899	82.10633899	trans
Bra008577	20	A10	11696369	A10	11176662	11955526	51.52904694	56.52904694	Bra008564	82.10633899	82.10633899	trans
Bra008577	20	A10	11696369	A10	11176662	11955526	51.52904694	56.52904694	Bra008565	82.10633899	82.10633899	trans
Bra008577	20	A10	11696369	A10	11176662	11955526	51.52904694	56.52904694	Bra008566	82.10633899	82.10633899	trans
Bra008577	20	A10	11696369	A10	11176662	11955526	51.52904694	56.52904694	Bra008567	82.10633899	82.10633899	trans
Bra008577	20	A10	11696369	A10	11176662	11955526	51.52904694	56.52904694	Bra008568	82.10633899	82.10633899	trans
Bra008577	20	A10	11696369	A10	11176662	11955526	51.52904694	56.52904694	Bra008569	82.10633899	82.10633899	trans
Bra008577	20	A10	11696369	A10	11176662	11955526	51.52904694	56.52904694	Bra102308	82.10633899	82.10633899	trans
Bra008577	20	A10	11696369	A10	11176662	11955526	51.52904694	56.52904694	Bra008570	82.10633899	82.10633899	trans
Bra008577	20	A10	11696369	A10	11176662	11955526	51.52904694	56.52904694	Bra008571	82.10633899	82.10633899	trans
Bra008577	20	A10	11696369	A10	11176662	11955526	51.52904694	56.52904694	Bra008572	82.10633899	82.10633899	trans
Bra008577	20	A10	11696369	A10	11176662	11955526	51.52904694	56.52904694	Bra008573	82.10633899	82.10633899	trans
Bra008577	20	A10	11696369	A10	11176662	11955526	51.52904694	56.52904694	Bra008574	82.10633899	82.10633899	trans
Bra008577	20	A10	11696369	A10	11176662	11955526	51.52904694	56.52904694	Bra008575	82.10633899	82.10633899	trans
Bra008577	20	A10	11696369	A10	11176662	11955526	51.52904694	56.52904694	Bra102309	82.10633899	82.10633899	trans
Bra008577	20	A10	11696369	A10	11176662	11955526	51.52904694	56.52904694	Bra008576	82.10633899	82.10633899	trans
Bra008577	20	A10	11696369	A10	11176662	11955526	51.52904694	56.52904694	Bra008577	82.10633899	82.10633899	CIS
Bra008577	20	A10	11696369	A10	11176662	11955526	51.52904694	56.52904694	Bra008578	82.10633899	82.10633899	trans
Bra008577	20	A10	11696369	A10	11176662	11955526	51.52904694	56.52904694	Bra102310	82.10633899	82.10633899	trans
Bra008577	20	A10	11696369	A10	11176662	11955526	51.52904694	56.52904694	Bra102311	82.10633899	82.10633899	trans
Bra008577	20	A10	11696369	A10	11176662	11955526	51.52904694	56.52904694	Bra008579	82.10633899	82.10633899	trans
Bra008577	20	A10	11696369	A10	11176662	11955526	51.52904694	56.52904694	Bra008580	82.10633899	82.10633899	trans
Bra008577	20	A10	11696369	A10	11176662	11955526	51.52904694	56.52904694	Bra008581	82.10633899	82.10633899	trans
Bra008577	20	A10	11696369	A10	11176662	11955526	51.52904694	56.52904694	Bra008582	82.10633899	82.10633899	trans
Bra008577	20	A10	11696369	A10	11176662	11955526	51.52904694	56.52904694	Bra008583	82.10633899	82.10633899	trans
Bra008577	20	A10	11696369	A10	11176662	11955526	51.52904694	56.52904694	Bra008584	82.10633899	82.10633899	trans
Bra008577	20	A10	11696369	A10	11176662	11955526	51.52904694	56.52904694	Bra008585	82.10633899	82.10633899	trans
Bra008577	20	A10	11696369	A10	11176662	11955526	51.52904694	56.52904694	Bra008586	82.10633899	82.10633899	trans
Bra008577	20	A10	11696369	A10	11176662	11955526	51.52904694	56.52904694	Bra008587	82.10633899	82.10633899	trans
Bra008577	20	A10	11696369	A10	11176662	11955526	51.52904694	56.52904694	Bra008588	82.10633899	82.10633899	trans
Bra008577	20	A10	11696369	A10	11176662	11955526	51.52904694	56.52904694	Bra008589	82.10633899	82.10633899	trans
Bra008577	20	A10	11696369	A10	11176662	11955526	51.52904694	56.52904694	Bra102312	82.10633899	82.10633899	trans
Bra008577	20	A10	11696369	A10	11176662	11955526	51.52904694	56.52904694	Bra008590	82.10633899	82.10633899	trans
Bra008577	20	A10	11696369	A10	11176662	11955526	51.52904694	56.52904694	Bra008591	82.10633899	82.10633899	trans
Bra008577	20	A10	11696369	A10	11176662	11955526	51.52904694	56.52904694	Bra008592	82.10633899	82.10633899	trans
Bra008577	20	A10	11696369	A10	11176662	11955526	51.52904694	56.52904694	Bra008593	82.10633899	82.10633899	trans
Bra008577	20	A10	11696369	A10	11176662	11955526	51.52904694	56.52904694	Bra008594	82.10633899	82.10633899	trans
Bra008577	20	A10	11696369	A10	11176662	11955526	51.52904694	56.52904694	Bra008595	82.10633899	82.10633899	trans
Bra008577	20	A10	11696369	A10	11176662	11955526	51.52904694	56.52904694	Bra008596	82.10633899	82.10633899	trans
Bra008577	20	A10	11696369	A10	11176662	11955526	51.52904694	56.52904694	Bra008597	82.10633899	82.10633899	trans
Bra008577	20	A10	11696369	A10	11176662	11955526	51.52904694	56.52904694	Bra008598	82.10633899	82.10633899	trans
Bra008577	20	A10	11696369	A10	11176662	11955526	51.52904694	56.52904694	Bra008599	82.10633899	82.10633899	trans
Bra008577	20	A10	11696369	A10	11176662	11955526	51.52904694	56.52904694	Bra008600	82.10633899	82.10633899	trans
Bra008577	20	A10	11696369	A10	11176662	11955526	51.52904694	56.52904694	Bra008601	82.10633899	82.10633899	trans
Bra008577	20	A10	11696369	A10	11176662	11955526	51.52904694	56.52904694	Bra008602	82.10633899	82.10633899	trans
Bra008577	20	A10	11696369	A10	11176662	11955526	51.52904694	56.52904694	Bra102313	82.10633899	82.10633899	trans
Bra008577	20	A10	11696369	A10	11176662	11955526	51.52904694	56.52904694	Bra008603	82.10633899	82.10633899	trans
Bra008577	20	A10	11696369	A10	11176662	11955526	51.52904694	56.52904694	Bra008604	82.10633899	82.10633899	trans
Bra008577	20	A10	11696369	A10	11176662	11955526	51.52904694	56.52904694	Bra008605	82.10633899	82.10633899	trans
Bra008577	20	A10	11696369	A10	11176662	11955526	51.52904694	56.52904694	Bra008606	82.10633899	82.10633899	trans
Bra008577	20	A10	11696369	A10	11176662	11955526	51.52904694	56.52904694	Bra008607	82.10633899	82.10633899	trans
Bra008577	20	A10	11696369	A10	11176662	11955526	51.52904694	56.52904694	Bra102314	82.10633899	82.10633899	trans
Bra008577	20	A10	11696369	A10	11176662	11955526	51.52904694	56.52904694	Bra102315	82.10633899	82.10633899	trans
Bra008577	20	A10	11696369	A10	11176662	11955526	51.52904694	56.52904694	Bra008608	82.10633899	82.10633899	trans
Bra008577	20	A10	11696369	A10	11176662	11955526	51.52904694	56.52904694	Bra008609	82.10633899	82.10633899	trans
Bra008577	20	A10	11696369	A10	11176662	11955526	51.52904694	56.52904694	Bra008610	82.10633899	82.10633899	trans
Bra008577	20	A10	11696369	A10	11176662	11955526	51.52904694	56.52904694	Bra008611	82.10633899	82.10633899	trans
Bra008577	20	A10	11696369	A10	11176662	11955526	51.52904694	56.52904694	Bra008612	82.10633899	82.10633899	trans
Bra008577	20	A10	11696369	A10	11176662	11955526	51.52904694	56.52904694	Bra008613	82.10633899	82.10633899	trans
Bra008577	20	A10	11696369	A10	11176662	11955526	51.52904694	56.52904694	Bra008614	82.10633899	82.10633899	trans
Bra008577	20	A10	11696369	A10	11176662	11955526	51.52904694	56.52904694	Bra008615	82.10633899	82.10633899	trans
Bra008577	20	A10	11696369	A10	11176662	11955526	51.52904694	56.52904694	Bra008616	82.10633899	82.10633899	trans
Bra008577	20	A10	11696369	A10	11176662	11955526	51.52904694	56.52904694	Bra102316	82.10633899	82.10633899	trans
Bra008577	20	A10	11696369	A10	11176662	11955526	51.52904694	56.52904694	Bra008617	82.10633899	82.10633899	trans
Bra008577	20	A10	11696369	A10	11176662	11955526	51.52904694	56.52904694	Bra008618	82.10633899	82.10633899	trans
Bra008577	20	A10	11696369	A10	11176662	11955526	51.52904694	56.52904694	Bra008619	82.10633899	82.10633899	trans
Bra008577	20	A10	11696369	A10	11176662	11955526	51.52904694	56.52904694	Bra008620	82.10633899	82.10633899	trans
Bra008577	20	A10	11696369	A10	11176662	11955526	51.52904694	56.52904694	Bra008621	82.10633899	82.10633899	trans
Bra008577	20	A10	11696369	A10	11176662	11955526	51.52904694	56.52904694	Bra008622	82.10633899	82.10633899	trans
Bra008577	20	A10	11696369	A10	11176662	11955526	51.52904694	56.52904694	Bra008623	82.10633899	82.10633899	trans
Bra008577	20	A10	11696369	A10	11176662	11955526	51.52904694	56.52904694	Bra008624	82.10633899	82.10633899	trans
Bra008577	20	A10	11696369	A10	11176662	11955526	51.52904694	56.52904694	Bra008625	82.10633899	82.10633899	trans
Bra008577	20	A10	11696369	A10	11176662	11955526	51.52904694	56.52904694	Bra008626	82.10633899	82.10633899	trans
Bra008577	20	A10	11696369	A10	11176662	11955526	51.52904694	56.52904694	Bra008627	82.10633899	82.10633899	trans
Bra008635	50	A10	11983076	A10	11427369	12262515	53.63218441	58.63218441	Bra002115	47.76432426	47.76432426	trans
Bra008635	50	A10	11983076	A10	11427369	12262515	53.63218441	58.63218441	Bra002114	47.76432426	47.76432426	trans
Bra008635	50	A10	11983076	A10	11427369	12262515	53.63218441	58.63218441	Bra002113	47.76432426	47.76432426	trans
Bra008635	50	A10	11983076	A10	11427369	12262515	53.63218441	58.63218441	Bra002112	47.76432426	47.76432426	trans
Bra008635	50	A10	11983076	A10	11427369	12262515	53.63218441	58.63218441	Bra002111	47.76432426	47.76432426	trans
Bra008635	50	A10	11983076	A10	11427369	12262515	53.63218441	58.63218441	Bra002110	47.76432426	47.76432426	trans
Bra008635	50	A10	11983076	A10	11427369	12262515	53.63218441	58.63218441	Bra002109	47.76432426	47.76432426	trans
Bra008635	50	A10	11983076	A10	11427369	12262515	53.63218441	58.63218441	Bra002108	47.76432426	47.76432426	trans
Bra008635	50	A10	11983076	A10	11427369	12262515	53.63218441	58.63218441	Bra002107	47.76432426	47.76432426	trans
Bra008635	50	A10	11983076	A10	11427369	12262515	53.63218441	58.63218441	Bra002106	47.76432426	47.76432426	trans
Bra008635	50	A10	11983076	A10	11427369	12262515	53.63218441	58.63218441	Bra002105	47.76432426	47.76432426	trans
Bra008635	50	A10	11983076	A10	11427369	12262515	53.63218441	58.63218441	Bra002104	47.76432426	47.76432426	trans
Bra008635	50	A10	11983076	A10	11427369	12262515	53.63218441	58.63218441	Bra002103	47.76432426	47.76432426	trans
Bra008635	50	A10	11983076	A10	11427369	12262515	53.63218441	58.63218441	Bra002102	47.76432426	47.76432426	trans
Bra008635	50	A10	11983076	A10	11427369	12262515	53.63218441	58.63218441	Bra002101	47.76432426	47.76432426	trans
Bra008635	50	A10	11983076	A10	11427369	12262515	53.63218441	58.63218441	Bra040634	47.76432426	47.76432426	trans
Bra008635	50	A10	11983076	A10	11427369	12262515	53.63218441	58.63218441	Bra040635	47.76432426	47.76432426	trans
Bra008635	50	A10	11983076	A10	11427369	12262515	53.63218441	58.63218441	Bra040636	47.76432426	47.76432426	trans
Bra008635	50	A10	11983076	A10	11427369	12262515	53.63218441	58.63218441	Bra102306	47.76432426	47.76432426	trans
Bra008635	50	A10	11983076	A10	11427369	12262515	53.63218441	58.63218441	Bra102307	47.76432426	47.76432426	trans
Bra008635	50	A10	11983076	A10	11427369	12262515	53.63218441	58.63218441	Bra008561	47.76432426	47.76432426	trans
Bra008635	50	A10	11983076	A10	11427369	12262515	53.63218441	58.63218441	Bra008562	47.76432426	47.76432426	trans
Bra008635	50	A10	11983076	A10	11427369	12262515	53.63218441	58.63218441	Bra008563	47.76432426	47.76432426	trans
Bra008635	50	A10	11983076	A10	11427369	12262515	53.63218441	58.63218441	Bra008564	47.76432426	47.76432426	trans
Bra008635	50	A10	11983076	A10	11427369	12262515	53.63218441	58.63218441	Bra008565	47.76432426	47.76432426	trans
Bra008635	50	A10	11983076	A10	11427369	12262515	53.63218441	58.63218441	Bra008566	47.76432426	47.76432426	trans
Bra008635	50	A10	11983076	A10	11427369	12262515	53.63218441	58.63218441	Bra008567	47.76432426	47.76432426	trans
Bra008635	50	A10	11983076	A10	11427369	12262515	53.63218441	58.63218441	Bra008568	47.76432426	47.76432426	trans
Bra008635	50	A10	11983076	A10	11427369	12262515	53.63218441	58.63218441	Bra008569	47.76432426	47.76432426	trans
Bra008635	50	A10	11983076	A10	11427369	12262515	53.63218441	58.63218441	Bra102308	47.76432426	47.76432426	trans
Bra008635	50	A10	11983076	A10	11427369	12262515	53.63218441	58.63218441	Bra008570	47.76432426	47.76432426	trans
Bra008635	50	A10	11983076	A10	11427369	12262515	53.63218441	58.63218441	Bra008571	47.76432426	47.76432426	trans
Bra008635	50	A10	11983076	A10	11427369	12262515	53.63218441	58.63218441	Bra008572	47.76432426	47.76432426	trans
Bra008635	50	A10	11983076	A10	11427369	12262515	53.63218441	58.63218441	Bra008573	47.76432426	47.76432426	trans
Bra008635	50	A10	11983076	A10	11427369	12262515	53.63218441	58.63218441	Bra008574	47.76432426	47.76432426	trans
Bra008635	50	A10	11983076	A10	11427369	12262515	53.63218441	58.63218441	Bra008575	47.76432426	47.76432426	trans
Bra008635	50	A10	11983076	A10	11427369	12262515	53.63218441	58.63218441	Bra102309	47.76432426	47.76432426	trans
Bra008635	50	A10	11983076	A10	11427369	12262515	53.63218441	58.63218441	Bra008576	47.76432426	47.76432426	trans
Bra008635	50	A10	11983076	A10	11427369	12262515	53.63218441	58.63218441	Bra008577	47.76432426	47.76432426	trans
Bra008635	50	A10	11983076	A10	11427369	12262515	53.63218441	58.63218441	Bra008578	47.76432426	47.76432426	trans
Bra008635	50	A10	11983076	A10	11427369	12262515	53.63218441	58.63218441	Bra102310	47.76432426	47.76432426	trans
Bra008635	50	A10	11983076	A10	11427369	12262515	53.63218441	58.63218441	Bra102311	47.76432426	47.76432426	trans
Bra008635	50	A10	11983076	A10	11427369	12262515	53.63218441	58.63218441	Bra008579	47.76432426	47.76432426	trans
Bra008635	50	A10	11983076	A10	11427369	12262515	53.63218441	58.63218441	Bra008580	47.76432426	47.76432426	trans
Bra008635	50	A10	11983076	A10	11427369	12262515	53.63218441	58.63218441	Bra008581	47.76432426	47.76432426	trans
Bra008635	50	A10	11983076	A10	11427369	12262515	53.63218441	58.63218441	Bra008582	47.76432426	47.76432426	trans
Bra008635	50	A10	11983076	A10	11427369	12262515	53.63218441	58.63218441	Bra008583	47.76432426	47.76432426	trans
Bra008635	50	A10	11983076	A10	11427369	12262515	53.63218441	58.63218441	Bra008584	47.76432426	47.76432426	trans
Bra008635	50	A10	11983076	A10	11427369	12262515	53.63218441	58.63218441	Bra008585	47.76432426	47.76432426	trans
Bra008635	50	A10	11983076	A10	11427369	12262515	53.63218441	58.63218441	Bra008586	47.76432426	47.76432426	trans
Bra008635	50	A10	11983076	A10	11427369	12262515	53.63218441	58.63218441	Bra008587	47.76432426	47.76432426	trans
Bra008635	50	A10	11983076	A10	11427369	12262515	53.63218441	58.63218441	Bra008588	47.76432426	47.76432426	trans
Bra008635	50	A10	11983076	A10	11427369	12262515	53.63218441	58.63218441	Bra008589	47.76432426	47.76432426	trans
Bra008635	50	A10	11983076	A10	11427369	12262515	53.63218441	58.63218441	Bra102312	47.76432426	47.76432426	trans
Bra008635	50	A10	11983076	A10	11427369	12262515	53.63218441	58.63218441	Bra008590	47.76432426	47.76432426	trans
Bra008635	50	A10	11983076	A10	11427369	12262515	53.63218441	58.63218441	Bra008591	47.76432426	47.76432426	trans
Bra008635	50	A10	11983076	A10	11427369	12262515	53.63218441	58.63218441	Bra008592	47.76432426	47.76432426	trans
Bra008635	50	A10	11983076	A10	11427369	12262515	53.63218441	58.63218441	Bra008593	47.76432426	47.76432426	trans
Bra008635	50	A10	11983076	A10	11427369	12262515	53.63218441	58.63218441	Bra008594	47.76432426	47.76432426	trans
Bra008635	50	A10	11983076	A10	11427369	12262515	53.63218441	58.63218441	Bra008595	47.76432426	47.76432426	trans
Bra008635	50	A10	11983076	A10	11427369	12262515	53.63218441	58.63218441	Bra008596	47.76432426	47.76432426	trans
Bra008635	50	A10	11983076	A10	11427369	12262515	53.63218441	58.63218441	Bra008597	47.76432426	47.76432426	trans
Bra008635	50	A10	11983076	A10	11427369	12262515	53.63218441	58.63218441	Bra008598	47.76432426	47.76432426	trans
Bra008635	50	A10	11983076	A10	11427369	12262515	53.63218441	58.63218441	Bra008599	47.76432426	47.76432426	trans
Bra008635	50	A10	11983076	A10	11427369	12262515	53.63218441	58.63218441	Bra008600	47.76432426	47.76432426	trans
Bra008635	50	A10	11983076	A10	11427369	12262515	53.63218441	58.63218441	Bra008601	47.76432426	47.76432426	trans
Bra008635	50	A10	11983076	A10	11427369	12262515	53.63218441	58.63218441	Bra008602	47.76432426	47.76432426	trans
Bra008635	50	A10	11983076	A10	11427369	12262515	53.63218441	58.63218441	Bra102313	47.76432426	47.76432426	trans
Bra008635	50	A10	11983076	A10	11427369	12262515	53.63218441	58.63218441	Bra008603	47.76432426	47.76432426	trans
Bra008635	50	A10	11983076	A10	11427369	12262515	53.63218441	58.63218441	Bra008604	47.76432426	47.76432426	trans
Bra008635	50	A10	11983076	A10	11427369	12262515	53.63218441	58.63218441	Bra008605	47.76432426	47.76432426	trans
Bra008635	50	A10	11983076	A10	11427369	12262515	53.63218441	58.63218441	Bra008606	47.76432426	47.76432426	trans
Bra008635	50	A10	11983076	A10	11427369	12262515	53.63218441	58.63218441	Bra008607	47.76432426	47.76432426	trans
Bra008635	50	A10	11983076	A10	11427369	12262515	53.63218441	58.63218441	Bra102314	47.76432426	47.76432426	trans
Bra008635	50	A10	11983076	A10	11427369	12262515	53.63218441	58.63218441	Bra102315	47.76432426	47.76432426	trans
Bra008635	50	A10	11983076	A10	11427369	12262515	53.63218441	58.63218441	Bra008608	47.76432426	47.76432426	trans
Bra008635	50	A10	11983076	A10	11427369	12262515	53.63218441	58.63218441	Bra008609	47.76432426	47.76432426	trans
Bra008635	50	A10	11983076	A10	11427369	12262515	53.63218441	58.63218441	Bra008610	47.76432426	47.76432426	trans
Bra008635	50	A10	11983076	A10	11427369	12262515	53.63218441	58.63218441	Bra008611	47.76432426	47.76432426	trans
Bra008635	50	A10	11983076	A10	11427369	12262515	53.63218441	58.63218441	Bra008612	47.76432426	47.76432426	trans
Bra008635	50	A10	11983076	A10	11427369	12262515	53.63218441	58.63218441	Bra008613	47.76432426	47.76432426	trans
Bra008635	50	A10	11983076	A10	11427369	12262515	53.63218441	58.63218441	Bra008614	47.76432426	47.76432426	trans
Bra008635	50	A10	11983076	A10	11427369	12262515	53.63218441	58.63218441	Bra008615	47.76432426	47.76432426	trans
Bra008635	50	A10	11983076	A10	11427369	12262515	53.63218441	58.63218441	Bra008616	47.76432426	47.76432426	trans
Bra008635	50	A10	11983076	A10	11427369	12262515	53.63218441	58.63218441	Bra102316	47.76432426	47.76432426	trans
Bra008635	50	A10	11983076	A10	11427369	12262515	53.63218441	58.63218441	Bra008617	47.76432426	47.76432426	trans
Bra008635	50	A10	11983076	A10	11427369	12262515	53.63218441	58.63218441	Bra008618	47.76432426	47.76432426	trans
Bra008635	50	A10	11983076	A10	11427369	12262515	53.63218441	58.63218441	Bra008619	47.76432426	47.76432426	trans
Bra008635	50	A10	11983076	A10	11427369	12262515	53.63218441	58.63218441	Bra008620	47.76432426	47.76432426	trans
Bra008635	50	A10	11983076	A10	11427369	12262515	53.63218441	58.63218441	Bra008621	47.76432426	47.76432426	trans
Bra008635	50	A10	11983076	A10	11427369	12262515	53.63218441	58.63218441	Bra008622	47.76432426	47.76432426	trans
Bra008635	50	A10	11983076	A10	11427369	12262515	53.63218441	58.63218441	Bra008623	47.76432426	47.76432426	trans
Bra008635	50	A10	11983076	A10	11427369	12262515	53.63218441	58.63218441	Bra008624	47.76432426	47.76432426	trans
Bra008635	50	A10	11983076	A10	11427369	12262515	53.63218441	58.63218441	Bra008625	47.76432426	47.76432426	trans
Bra008635	50	A10	11983076	A10	11427369	12262515	53.63218441	58.63218441	Bra008626	47.76432426	47.76432426	trans
Bra008635	50	A10	11983076	A10	11427369	12262515	53.63218441	58.63218441	Bra008627	47.76432426	47.76432426	trans
Bra008635	50	A10	11983076	A10	11427369	12262515	53.63218441	58.63218441	Bra008628	47.76432426	47.76432426	trans
Bra008635	50	A10	11983076	A10	11427369	12262515	53.63218441	58.63218441	Bra008629	47.76432426	47.76432426	trans
Bra008635	50	A10	11983076	A10	11427369	12262515	53.63218441	58.63218441	Bra008631	47.76432426	47.76432426	trans
Bra008635	50	A10	11983076	A10	11427369	12262515	53.63218441	58.63218441	Bra008630	47.76432426	47.76432426	trans
Bra008635	50	A10	11983076	A10	11427369	12262515	53.63218441	58.63218441	Bra008632	47.76432426	47.76432426	trans
Bra008635	50	A10	11983076	A10	11427369	12262515	53.63218441	58.63218441	Bra008633	47.76432426	47.76432426	trans
Bra008635	50	A10	11983076	A10	11427369	12262515	53.63218441	58.63218441	Bra008634	47.76432426	47.76432426	trans
Bra008635	50	A10	11983076	A10	11427369	12262515	53.63218441	58.63218441	Bra008635	47.76432426	47.76432426	CIS
Bra008635	50	A10	11983076	A10	11427369	12262515	53.63218441	58.63218441	Bra008636	47.76432426	47.76432426	trans
Bra008635	50	A10	11983076	A10	11427369	12262515	53.63218441	58.63218441	Bra008637	47.76432426	47.76432426	trans
Bra008635	50	A10	11983076	A10	11427369	12262515	53.63218441	58.63218441	Bra008638	47.76432426	47.76432426	trans
Bra008635	50	A10	11983076	A10	11427369	12262515	53.63218441	58.63218441	Bra008639	47.76432426	47.76432426	trans
Bra008635	50	A10	11983076	A10	11427369	12262515	53.63218441	58.63218441	Bra008640	47.76432426	47.76432426	trans
Bra008635	50	A10	11983076	A10	11427369	12262515	53.63218441	58.63218441	Bra008642	47.76432426	47.76432426	trans
Bra008635	50	A10	11983076	A10	11427369	12262515	53.63218441	58.63218441	Bra008641	47.76432426	47.76432426	trans
Bra008635	50	A10	11983076	A10	11427369	12262515	53.63218441	58.63218441	Bra008643	47.76432426	47.76432426	trans
Bra008635	50	A10	11983076	A10	11427369	12262515	53.63218441	58.63218441	Bra008644	47.76432426	47.76432426	trans
Bra008635	50	A10	11983076	A10	11427369	12262515	53.63218441	58.63218441	Bra008645	47.76432426	47.76432426	trans
Bra008635	50	A10	11983076	A10	11427369	12262515	53.63218441	58.63218441	Bra008646	47.76432426	47.76432426	trans
Bra008635	50	A10	11983076	A10	11427369	12262515	53.63218441	58.63218441	Bra008647	47.76432426	47.76432426	trans
Bra008635	50	A10	11983076	A10	11427369	12262515	53.63218441	58.63218441	Bra008648_Bra008649	47.76432426	47.76432426	trans
Bra008635	50	A10	11983076	A10	11427369	12262515	53.63218441	58.63218441	Bra008650	47.76432426	47.76432426	trans
Bra008635	50	A10	11983076	A10	11427369	12262515	53.63218441	58.63218441	Bra008651	47.76432426	47.76432426	trans
Bra008635	50	A10	11983076	A10	11427369	12262515	53.63218441	58.63218441	Bra008652	47.76432426	47.76432426	trans
Bra008635	50	A10	11983076	A10	11427369	12262515	53.63218441	58.63218441	Bra008653	47.76432426	47.76432426	trans
Bra008635	50	A10	11983076	A10	11427369	12262515	53.63218441	58.63218441	Bra008654	47.76432426	47.76432426	trans
Bra008635	50	A10	11983076	A10	11427369	12262515	53.63218441	58.63218441	Bra008655	47.76432426	47.76432426	trans
Bra008635	50	A10	11983076	A10	11427369	12262515	53.63218441	58.63218441	Bra008656	47.76432426	47.76432426	trans
Bra008635	50	A10	11983076	A10	11427369	12262515	53.63218441	58.63218441	Bra008657	47.76432426	47.76432426	trans
Bra008635	50	A10	11983076	A10	11427369	12262515	53.63218441	58.63218441	Bra008658	47.76432426	47.76432426	trans
Bra008635	50	A10	11983076	A10	11427369	12262515	53.63218441	58.63218441	Bra008659	47.76432426	47.76432426	trans
Bra008635	50	A10	11983076	A10	11427369	12262515	53.63218441	58.63218441	Bra008660	47.76432426	47.76432426	trans
Bra008635	50	A10	11983076	A10	11427369	12262515	53.63218441	58.63218441	Bra008661	47.76432426	47.76432426	trans
Bra008635	50	A10	11983076	A10	11427369	12262515	53.63218441	58.63218441	Bra008662	47.76432426	47.76432426	trans
Bra008635	50	A10	11983076	A10	11427369	12262515	53.63218441	58.63218441	Bra008663	47.76432426	47.76432426	trans
Bra008635	50	A10	11983076	A10	11427369	12262515	53.63218441	58.63218441	Bra008664	47.76432426	47.76432426	trans
Bra008635	50	A10	11983076	A10	11427369	12262515	53.63218441	58.63218441	Bra008665	47.76432426	47.76432426	trans
Bra008635	50	A10	11983076	A10	11427369	12262515	53.63218441	58.63218441	Bra102317	47.76432426	47.76432426	trans
Bra008635	50	A10	11983076	A10	11427369	12262515	53.63218441	58.63218441	Bra008666	47.76432426	47.76432426	trans
Bra008635	50	A10	11983076	A10	11427369	12262515	53.63218441	58.63218441	Bra008667	47.76432426	47.76432426	trans
Bra008635	50	A10	11983076	A10	11427369	12262515	53.63218441	58.63218441	Bra008668	47.76432426	47.76432426	trans
Bra008635	50	A10	11983076	A10	11427369	12262515	53.63218441	58.63218441	Bra008669	47.76432426	47.76432426	trans
Bra008635	50	A10	11983076	A10	11427369	12262515	53.63218441	58.63218441	Bra008670	47.76432426	47.76432426	trans
Bra008635	50	A10	11983076	A10	11427369	12262515	53.63218441	58.63218441	Bra008671	47.76432426	47.76432426	trans
Bra008635	50	A10	11983076	A10	11427369	12262515	53.63218441	58.63218441	Bra008672	47.76432426	47.76432426	trans
Bra008635	50	A10	11983076	A10	11427369	12262515	53.63218441	58.63218441	Bra008673	47.76432426	47.76432426	trans
Bra008635	50	A10	11983076	A10	11427369	12262515	53.63218441	58.63218441	Bra008674	47.76432426	47.76432426	trans
Bra008635	50	A10	11983076	A10	11427369	12262515	53.63218441	58.63218441	Bra008675	47.76432426	47.76432426	trans
Bra008635	50	A10	11983076	A10	11427369	12262515	53.63218441	58.63218441	Bra008676	47.76432426	47.76432426	trans
Bra008635	50	A10	11983076	A10	11427369	12262515	53.63218441	58.63218441	Bra008678	47.76432426	47.76432426	trans
Bra008635	50	A10	11983076	A10	11427369	12262515	53.63218441	58.63218441	Bra008677	47.76432426	47.76432426	trans
Bra008635	50	A10	11983076	A10	11427369	12262515	53.63218441	58.63218441	Bra008679	47.76432426	47.76432426	trans
Bra008635	50	A10	11983076	A10	11427369	12262515	53.63218441	58.63218441	Bra008680	47.76432426	47.76432426	trans
Bra008635	50	A10	11983076	A10	11427369	12262515	53.63218441	58.63218441	Bra008681	47.76432426	47.76432426	trans
Bra008635	50	A10	11983076	A10	11427369	12262515	53.63218441	58.63218441	Bra008682	47.76432426	47.76432426	trans
Bra008635	50	A10	11983076	A10	11427369	12262515	53.63218441	58.63218441	Bra008683	47.76432426	47.76432426	trans
Bra008635	50	A10	11983076	A10	11427369	12262515	53.63218441	58.63218441	Bra008684	47.76432426	47.76432426	trans
Bra008635	50	A10	11983076	A10	11427369	12262515	53.63218441	58.63218441	Bra008685	47.76432426	47.76432426	trans
Bra008635	50	A10	11983076	A10	11427369	12262515	53.63218441	58.63218441	Bra008686	47.76432426	47.76432426	trans
Bra008635	50	A10	11983076	A10	11427369	12262515	53.63218441	58.63218441	Bra008687	47.76432426	47.76432426	trans
Bra008635	50	A10	11983076	A10	11427369	12262515	53.63218441	58.63218441	Bra008688	47.76432426	47.76432426	trans
Bra008635	50	A10	11983076	A10	11427369	12262515	53.63218441	58.63218441	Bra008690	47.76432426	47.76432426	trans
Bra008635	50	A10	11983076	A10	11427369	12262515	53.63218441	58.63218441	Bra008689	47.76432426	47.76432426	trans
Bra008635	50	A10	11983076	A10	11427369	12262515	53.63218441	58.63218441	Bra008691	47.76432426	47.76432426	trans
Bra008635	50	A10	11983076	A10	11427369	12262515	53.63218441	58.63218441	Bra008692	47.76432426	47.76432426	trans
Bra008635	50	A10	11983076	A10	11427369	12262515	53.63218441	58.63218441	Bra008693	47.76432426	47.76432426	trans
Bra008635	50	A10	11983076	A10	11427369	12262515	53.63218441	58.63218441	Bra008694	47.76432426	47.76432426	trans
Bra008635	50	A10	11983076	A10	11427369	12262515	53.63218441	58.63218441	Bra008695	47.76432426	47.76432426	trans
Bra008635	50	A10	11983076	A10	11427369	12262515	53.63218441	58.63218441	Bra008696	47.76432426	47.76432426	trans
Bra008635	50	A10	11983076	A10	11427369	12262515	53.63218441	58.63218441	Bra008697	47.76432426	47.76432426	trans
Bra008635	50	A10	11983076	A10	11427369	12262515	53.63218441	58.63218441	Bra008698	47.76432426	47.76432426	trans
Bra008635	50	A10	11983076	A10	11427369	12262515	53.63218441	58.63218441	Bra008699	47.76432426	47.76432426	trans
Bra008637	20	A10	11990363	A10	11427369	12262515	53.63218441	58.63218441	Bra002115	100.5215752	100.5215752	trans
Bra008637	20	A10	11990363	A10	11427369	12262515	53.63218441	58.63218441	Bra002114	100.5215752	100.5215752	trans
Bra008637	20	A10	11990363	A10	11427369	12262515	53.63218441	58.63218441	Bra002113	100.5215752	100.5215752	trans
Bra008637	20	A10	11990363	A10	11427369	12262515	53.63218441	58.63218441	Bra002112	100.5215752	100.5215752	trans
Bra008637	20	A10	11990363	A10	11427369	12262515	53.63218441	58.63218441	Bra002111	100.5215752	100.5215752	trans
Bra008637	20	A10	11990363	A10	11427369	12262515	53.63218441	58.63218441	Bra002110	100.5215752	100.5215752	trans
Bra008637	20	A10	11990363	A10	11427369	12262515	53.63218441	58.63218441	Bra002109	100.5215752	100.5215752	trans
Bra008637	20	A10	11990363	A10	11427369	12262515	53.63218441	58.63218441	Bra002108	100.5215752	100.5215752	trans
Bra008637	20	A10	11990363	A10	11427369	12262515	53.63218441	58.63218441	Bra002107	100.5215752	100.5215752	trans
Bra008637	20	A10	11990363	A10	11427369	12262515	53.63218441	58.63218441	Bra002106	100.5215752	100.5215752	trans
Bra008637	20	A10	11990363	A10	11427369	12262515	53.63218441	58.63218441	Bra002105	100.5215752	100.5215752	trans
Bra008637	20	A10	11990363	A10	11427369	12262515	53.63218441	58.63218441	Bra002104	100.5215752	100.5215752	trans
Bra008637	20	A10	11990363	A10	11427369	12262515	53.63218441	58.63218441	Bra002103	100.5215752	100.5215752	trans
Bra008637	20	A10	11990363	A10	11427369	12262515	53.63218441	58.63218441	Bra002102	100.5215752	100.5215752	trans
Bra008637	20	A10	11990363	A10	11427369	12262515	53.63218441	58.63218441	Bra002101	100.5215752	100.5215752	trans
Bra008637	20	A10	11990363	A10	11427369	12262515	53.63218441	58.63218441	Bra040634	100.5215752	100.5215752	trans
Bra008637	20	A10	11990363	A10	11427369	12262515	53.63218441	58.63218441	Bra040635	100.5215752	100.5215752	trans
Bra008637	20	A10	11990363	A10	11427369	12262515	53.63218441	58.63218441	Bra040636	100.5215752	100.5215752	trans
Bra008637	20	A10	11990363	A10	11427369	12262515	53.63218441	58.63218441	Bra102306	100.5215752	100.5215752	trans
Bra008637	20	A10	11990363	A10	11427369	12262515	53.63218441	58.63218441	Bra102307	100.5215752	100.5215752	trans
Bra008637	20	A10	11990363	A10	11427369	12262515	53.63218441	58.63218441	Bra008561	100.5215752	100.5215752	trans
Bra008637	20	A10	11990363	A10	11427369	12262515	53.63218441	58.63218441	Bra008562	100.5215752	100.5215752	trans
Bra008637	20	A10	11990363	A10	11427369	12262515	53.63218441	58.63218441	Bra008563	100.5215752	100.5215752	trans
Bra008637	20	A10	11990363	A10	11427369	12262515	53.63218441	58.63218441	Bra008564	100.5215752	100.5215752	trans
Bra008637	20	A10	11990363	A10	11427369	12262515	53.63218441	58.63218441	Bra008565	100.5215752	100.5215752	trans
Bra008637	20	A10	11990363	A10	11427369	12262515	53.63218441	58.63218441	Bra008566	100.5215752	100.5215752	trans
Bra008637	20	A10	11990363	A10	11427369	12262515	53.63218441	58.63218441	Bra008567	100.5215752	100.5215752	trans
Bra008637	20	A10	11990363	A10	11427369	12262515	53.63218441	58.63218441	Bra008568	100.5215752	100.5215752	trans
Bra008637	20	A10	11990363	A10	11427369	12262515	53.63218441	58.63218441	Bra008569	100.5215752	100.5215752	trans
Bra008637	20	A10	11990363	A10	11427369	12262515	53.63218441	58.63218441	Bra102308	100.5215752	100.5215752	trans
Bra008637	20	A10	11990363	A10	11427369	12262515	53.63218441	58.63218441	Bra008570	100.5215752	100.5215752	trans
Bra008637	20	A10	11990363	A10	11427369	12262515	53.63218441	58.63218441	Bra008571	100.5215752	100.5215752	trans
Bra008637	20	A10	11990363	A10	11427369	12262515	53.63218441	58.63218441	Bra008572	100.5215752	100.5215752	trans
Bra008637	20	A10	11990363	A10	11427369	12262515	53.63218441	58.63218441	Bra008573	100.5215752	100.5215752	trans
Bra008637	20	A10	11990363	A10	11427369	12262515	53.63218441	58.63218441	Bra008574	100.5215752	100.5215752	trans
Bra008637	20	A10	11990363	A10	11427369	12262515	53.63218441	58.63218441	Bra008575	100.5215752	100.5215752	trans
Bra008637	20	A10	11990363	A10	11427369	12262515	53.63218441	58.63218441	Bra102309	100.5215752	100.5215752	trans
Bra008637	20	A10	11990363	A10	11427369	12262515	53.63218441	58.63218441	Bra008576	100.5215752	100.5215752	trans
Bra008637	20	A10	11990363	A10	11427369	12262515	53.63218441	58.63218441	Bra008577	100.5215752	100.5215752	trans
Bra008637	20	A10	11990363	A10	11427369	12262515	53.63218441	58.63218441	Bra008578	100.5215752	100.5215752	trans
Bra008637	20	A10	11990363	A10	11427369	12262515	53.63218441	58.63218441	Bra102310	100.5215752	100.5215752	trans
Bra008637	20	A10	11990363	A10	11427369	12262515	53.63218441	58.63218441	Bra102311	100.5215752	100.5215752	trans
Bra008637	20	A10	11990363	A10	11427369	12262515	53.63218441	58.63218441	Bra008579	100.5215752	100.5215752	trans
Bra008637	20	A10	11990363	A10	11427369	12262515	53.63218441	58.63218441	Bra008580	100.5215752	100.5215752	trans
Bra008637	20	A10	11990363	A10	11427369	12262515	53.63218441	58.63218441	Bra008581	100.5215752	100.5215752	trans
Bra008637	20	A10	11990363	A10	11427369	12262515	53.63218441	58.63218441	Bra008582	100.5215752	100.5215752	trans
Bra008637	20	A10	11990363	A10	11427369	12262515	53.63218441	58.63218441	Bra008583	100.5215752	100.5215752	trans
Bra008637	20	A10	11990363	A10	11427369	12262515	53.63218441	58.63218441	Bra008584	100.5215752	100.5215752	trans
Bra008637	20	A10	11990363	A10	11427369	12262515	53.63218441	58.63218441	Bra008585	100.5215752	100.5215752	trans
Bra008637	20	A10	11990363	A10	11427369	12262515	53.63218441	58.63218441	Bra008586	100.5215752	100.5215752	trans
Bra008637	20	A10	11990363	A10	11427369	12262515	53.63218441	58.63218441	Bra008587	100.5215752	100.5215752	trans
Bra008637	20	A10	11990363	A10	11427369	12262515	53.63218441	58.63218441	Bra008588	100.5215752	100.5215752	trans
Bra008637	20	A10	11990363	A10	11427369	12262515	53.63218441	58.63218441	Bra008589	100.5215752	100.5215752	trans
Bra008637	20	A10	11990363	A10	11427369	12262515	53.63218441	58.63218441	Bra102312	100.5215752	100.5215752	trans
Bra008637	20	A10	11990363	A10	11427369	12262515	53.63218441	58.63218441	Bra008590	100.5215752	100.5215752	trans
Bra008637	20	A10	11990363	A10	11427369	12262515	53.63218441	58.63218441	Bra008591	100.5215752	100.5215752	trans
Bra008637	20	A10	11990363	A10	11427369	12262515	53.63218441	58.63218441	Bra008592	100.5215752	100.5215752	trans
Bra008637	20	A10	11990363	A10	11427369	12262515	53.63218441	58.63218441	Bra008593	100.5215752	100.5215752	trans
Bra008637	20	A10	11990363	A10	11427369	12262515	53.63218441	58.63218441	Bra008594	100.5215752	100.5215752	trans
Bra008637	20	A10	11990363	A10	11427369	12262515	53.63218441	58.63218441	Bra008595	100.5215752	100.5215752	trans
Bra008637	20	A10	11990363	A10	11427369	12262515	53.63218441	58.63218441	Bra008596	100.5215752	100.5215752	trans
Bra008637	20	A10	11990363	A10	11427369	12262515	53.63218441	58.63218441	Bra008597	100.5215752	100.5215752	trans
Bra008637	20	A10	11990363	A10	11427369	12262515	53.63218441	58.63218441	Bra008598	100.5215752	100.5215752	trans
Bra008637	20	A10	11990363	A10	11427369	12262515	53.63218441	58.63218441	Bra008599	100.5215752	100.5215752	trans
Bra008637	20	A10	11990363	A10	11427369	12262515	53.63218441	58.63218441	Bra008600	100.5215752	100.5215752	trans
Bra008637	20	A10	11990363	A10	11427369	12262515	53.63218441	58.63218441	Bra008601	100.5215752	100.5215752	trans
Bra008637	20	A10	11990363	A10	11427369	12262515	53.63218441	58.63218441	Bra008602	100.5215752	100.5215752	trans
Bra008637	20	A10	11990363	A10	11427369	12262515	53.63218441	58.63218441	Bra102313	100.5215752	100.5215752	trans
Bra008637	20	A10	11990363	A10	11427369	12262515	53.63218441	58.63218441	Bra008603	100.5215752	100.5215752	trans
Bra008637	20	A10	11990363	A10	11427369	12262515	53.63218441	58.63218441	Bra008604	100.5215752	100.5215752	trans
Bra008637	20	A10	11990363	A10	11427369	12262515	53.63218441	58.63218441	Bra008605	100.5215752	100.5215752	trans
Bra008637	20	A10	11990363	A10	11427369	12262515	53.63218441	58.63218441	Bra008606	100.5215752	100.5215752	trans
Bra008637	20	A10	11990363	A10	11427369	12262515	53.63218441	58.63218441	Bra008607	100.5215752	100.5215752	trans
Bra008637	20	A10	11990363	A10	11427369	12262515	53.63218441	58.63218441	Bra102314	100.5215752	100.5215752	trans
Bra008637	20	A10	11990363	A10	11427369	12262515	53.63218441	58.63218441	Bra102315	100.5215752	100.5215752	trans
Bra008637	20	A10	11990363	A10	11427369	12262515	53.63218441	58.63218441	Bra008608	100.5215752	100.5215752	trans
Bra008637	20	A10	11990363	A10	11427369	12262515	53.63218441	58.63218441	Bra008609	100.5215752	100.5215752	trans
Bra008637	20	A10	11990363	A10	11427369	12262515	53.63218441	58.63218441	Bra008610	100.5215752	100.5215752	trans
Bra008637	20	A10	11990363	A10	11427369	12262515	53.63218441	58.63218441	Bra008611	100.5215752	100.5215752	trans
Bra008637	20	A10	11990363	A10	11427369	12262515	53.63218441	58.63218441	Bra008612	100.5215752	100.5215752	trans
Bra008637	20	A10	11990363	A10	11427369	12262515	53.63218441	58.63218441	Bra008613	100.5215752	100.5215752	trans
Bra008637	20	A10	11990363	A10	11427369	12262515	53.63218441	58.63218441	Bra008614	100.5215752	100.5215752	trans
Bra008637	20	A10	11990363	A10	11427369	12262515	53.63218441	58.63218441	Bra008615	100.5215752	100.5215752	trans
Bra008637	20	A10	11990363	A10	11427369	12262515	53.63218441	58.63218441	Bra008616	100.5215752	100.5215752	trans
Bra008637	20	A10	11990363	A10	11427369	12262515	53.63218441	58.63218441	Bra102316	100.5215752	100.5215752	trans
Bra008637	20	A10	11990363	A10	11427369	12262515	53.63218441	58.63218441	Bra008617	100.5215752	100.5215752	trans
Bra008637	20	A10	11990363	A10	11427369	12262515	53.63218441	58.63218441	Bra008618	100.5215752	100.5215752	trans
Bra008637	20	A10	11990363	A10	11427369	12262515	53.63218441	58.63218441	Bra008619	100.5215752	100.5215752	trans
Bra008637	20	A10	11990363	A10	11427369	12262515	53.63218441	58.63218441	Bra008620	100.5215752	100.5215752	trans
Bra008637	20	A10	11990363	A10	11427369	12262515	53.63218441	58.63218441	Bra008621	100.5215752	100.5215752	trans
Bra008637	20	A10	11990363	A10	11427369	12262515	53.63218441	58.63218441	Bra008622	100.5215752	100.5215752	trans
Bra008637	20	A10	11990363	A10	11427369	12262515	53.63218441	58.63218441	Bra008623	100.5215752	100.5215752	trans
Bra008637	20	A10	11990363	A10	11427369	12262515	53.63218441	58.63218441	Bra008624	100.5215752	100.5215752	trans
Bra008637	20	A10	11990363	A10	11427369	12262515	53.63218441	58.63218441	Bra008625	100.5215752	100.5215752	trans
Bra008637	20	A10	11990363	A10	11427369	12262515	53.63218441	58.63218441	Bra008626	100.5215752	100.5215752	trans
Bra008637	20	A10	11990363	A10	11427369	12262515	53.63218441	58.63218441	Bra008627	100.5215752	100.5215752	trans
Bra008637	20	A10	11990363	A10	11427369	12262515	53.63218441	58.63218441	Bra008628	100.5215752	100.5215752	trans
Bra008637	20	A10	11990363	A10	11427369	12262515	53.63218441	58.63218441	Bra008629	100.5215752	100.5215752	trans
Bra008637	20	A10	11990363	A10	11427369	12262515	53.63218441	58.63218441	Bra008631	100.5215752	100.5215752	trans
Bra008637	20	A10	11990363	A10	11427369	12262515	53.63218441	58.63218441	Bra008630	100.5215752	100.5215752	trans
Bra008637	20	A10	11990363	A10	11427369	12262515	53.63218441	58.63218441	Bra008632	100.5215752	100.5215752	trans
Bra008637	20	A10	11990363	A10	11427369	12262515	53.63218441	58.63218441	Bra008633	100.5215752	100.5215752	trans
Bra008637	20	A10	11990363	A10	11427369	12262515	53.63218441	58.63218441	Bra008634	100.5215752	100.5215752	trans
Bra008637	20	A10	11990363	A10	11427369	12262515	53.63218441	58.63218441	Bra008635	100.5215752	100.5215752	trans
Bra008637	20	A10	11990363	A10	11427369	12262515	53.63218441	58.63218441	Bra008636	100.5215752	100.5215752	trans
Bra008637	20	A10	11990363	A10	11427369	12262515	53.63218441	58.63218441	Bra008637	100.5215752	100.5215752	CIS
Bra008637	20	A10	11990363	A10	11427369	12262515	53.63218441	58.63218441	Bra008638	100.5215752	100.5215752	trans
Bra008637	20	A10	11990363	A10	11427369	12262515	53.63218441	58.63218441	Bra008639	100.5215752	100.5215752	trans
Bra008637	20	A10	11990363	A10	11427369	12262515	53.63218441	58.63218441	Bra008640	100.5215752	100.5215752	trans
Bra008637	20	A10	11990363	A10	11427369	12262515	53.63218441	58.63218441	Bra008642	100.5215752	100.5215752	trans
Bra008637	20	A10	11990363	A10	11427369	12262515	53.63218441	58.63218441	Bra008641	100.5215752	100.5215752	trans
Bra008637	20	A10	11990363	A10	11427369	12262515	53.63218441	58.63218441	Bra008643	100.5215752	100.5215752	trans
Bra008637	20	A10	11990363	A10	11427369	12262515	53.63218441	58.63218441	Bra008644	100.5215752	100.5215752	trans
Bra008637	20	A10	11990363	A10	11427369	12262515	53.63218441	58.63218441	Bra008645	100.5215752	100.5215752	trans
Bra008637	20	A10	11990363	A10	11427369	12262515	53.63218441	58.63218441	Bra008646	100.5215752	100.5215752	trans
Bra008637	20	A10	11990363	A10	11427369	12262515	53.63218441	58.63218441	Bra008647	100.5215752	100.5215752	trans
Bra008637	20	A10	11990363	A10	11427369	12262515	53.63218441	58.63218441	Bra008648_Bra008649	100.5215752	100.5215752	trans
Bra008637	20	A10	11990363	A10	11427369	12262515	53.63218441	58.63218441	Bra008650	100.5215752	100.5215752	trans
Bra008637	20	A10	11990363	A10	11427369	12262515	53.63218441	58.63218441	Bra008651	100.5215752	100.5215752	trans
Bra008637	20	A10	11990363	A10	11427369	12262515	53.63218441	58.63218441	Bra008652	100.5215752	100.5215752	trans
Bra008637	20	A10	11990363	A10	11427369	12262515	53.63218441	58.63218441	Bra008653	100.5215752	100.5215752	trans
Bra008637	20	A10	11990363	A10	11427369	12262515	53.63218441	58.63218441	Bra008654	100.5215752	100.5215752	trans
Bra008637	20	A10	11990363	A10	11427369	12262515	53.63218441	58.63218441	Bra008655	100.5215752	100.5215752	trans
Bra008637	20	A10	11990363	A10	11427369	12262515	53.63218441	58.63218441	Bra008656	100.5215752	100.5215752	trans
Bra008637	20	A10	11990363	A10	11427369	12262515	53.63218441	58.63218441	Bra008657	100.5215752	100.5215752	trans
Bra008637	20	A10	11990363	A10	11427369	12262515	53.63218441	58.63218441	Bra008658	100.5215752	100.5215752	trans
Bra008637	20	A10	11990363	A10	11427369	12262515	53.63218441	58.63218441	Bra008659	100.5215752	100.5215752	trans
Bra008637	20	A10	11990363	A10	11427369	12262515	53.63218441	58.63218441	Bra008660	100.5215752	100.5215752	trans
Bra008637	20	A10	11990363	A10	11427369	12262515	53.63218441	58.63218441	Bra008661	100.5215752	100.5215752	trans
Bra008637	20	A10	11990363	A10	11427369	12262515	53.63218441	58.63218441	Bra008662	100.5215752	100.5215752	trans
Bra008637	20	A10	11990363	A10	11427369	12262515	53.63218441	58.63218441	Bra008663	100.5215752	100.5215752	trans
Bra008637	20	A10	11990363	A10	11427369	12262515	53.63218441	58.63218441	Bra008664	100.5215752	100.5215752	trans
Bra008637	20	A10	11990363	A10	11427369	12262515	53.63218441	58.63218441	Bra008665	100.5215752	100.5215752	trans
Bra008637	20	A10	11990363	A10	11427369	12262515	53.63218441	58.63218441	Bra102317	100.5215752	100.5215752	trans
Bra008637	20	A10	11990363	A10	11427369	12262515	53.63218441	58.63218441	Bra008666	100.5215752	100.5215752	trans
Bra008637	20	A10	11990363	A10	11427369	12262515	53.63218441	58.63218441	Bra008667	100.5215752	100.5215752	trans
Bra008637	20	A10	11990363	A10	11427369	12262515	53.63218441	58.63218441	Bra008668	100.5215752	100.5215752	trans
Bra008637	20	A10	11990363	A10	11427369	12262515	53.63218441	58.63218441	Bra008669	100.5215752	100.5215752	trans
Bra008637	20	A10	11990363	A10	11427369	12262515	53.63218441	58.63218441	Bra008670	100.5215752	100.5215752	trans
Bra008637	20	A10	11990363	A10	11427369	12262515	53.63218441	58.63218441	Bra008671	100.5215752	100.5215752	trans
Bra008637	20	A10	11990363	A10	11427369	12262515	53.63218441	58.63218441	Bra008672	100.5215752	100.5215752	trans
Bra008637	20	A10	11990363	A10	11427369	12262515	53.63218441	58.63218441	Bra008673	100.5215752	100.5215752	trans
Bra008637	20	A10	11990363	A10	11427369	12262515	53.63218441	58.63218441	Bra008674	100.5215752	100.5215752	trans
Bra008637	20	A10	11990363	A10	11427369	12262515	53.63218441	58.63218441	Bra008675	100.5215752	100.5215752	trans
Bra008637	20	A10	11990363	A10	11427369	12262515	53.63218441	58.63218441	Bra008676	100.5215752	100.5215752	trans
Bra008637	20	A10	11990363	A10	11427369	12262515	53.63218441	58.63218441	Bra008678	100.5215752	100.5215752	trans
Bra008637	20	A10	11990363	A10	11427369	12262515	53.63218441	58.63218441	Bra008677	100.5215752	100.5215752	trans
Bra008637	20	A10	11990363	A10	11427369	12262515	53.63218441	58.63218441	Bra008679	100.5215752	100.5215752	trans
Bra008637	20	A10	11990363	A10	11427369	12262515	53.63218441	58.63218441	Bra008680	100.5215752	100.5215752	trans
Bra008637	20	A10	11990363	A10	11427369	12262515	53.63218441	58.63218441	Bra008681	100.5215752	100.5215752	trans
Bra008637	20	A10	11990363	A10	11427369	12262515	53.63218441	58.63218441	Bra008682	100.5215752	100.5215752	trans
Bra008637	20	A10	11990363	A10	11427369	12262515	53.63218441	58.63218441	Bra008683	100.5215752	100.5215752	trans
Bra008637	20	A10	11990363	A10	11427369	12262515	53.63218441	58.63218441	Bra008684	100.5215752	100.5215752	trans
Bra008637	20	A10	11990363	A10	11427369	12262515	53.63218441	58.63218441	Bra008685	100.5215752	100.5215752	trans
Bra008637	20	A10	11990363	A10	11427369	12262515	53.63218441	58.63218441	Bra008686	100.5215752	100.5215752	trans
Bra008637	20	A10	11990363	A10	11427369	12262515	53.63218441	58.63218441	Bra008687	100.5215752	100.5215752	trans
Bra008637	20	A10	11990363	A10	11427369	12262515	53.63218441	58.63218441	Bra008688	100.5215752	100.5215752	trans
Bra008637	20	A10	11990363	A10	11427369	12262515	53.63218441	58.63218441	Bra008690	100.5215752	100.5215752	trans
Bra008637	20	A10	11990363	A10	11427369	12262515	53.63218441	58.63218441	Bra008689	100.5215752	100.5215752	trans
Bra008637	20	A10	11990363	A10	11427369	12262515	53.63218441	58.63218441	Bra008691	100.5215752	100.5215752	trans
Bra008637	20	A10	11990363	A10	11427369	12262515	53.63218441	58.63218441	Bra008692	100.5215752	100.5215752	trans
Bra008637	20	A10	11990363	A10	11427369	12262515	53.63218441	58.63218441	Bra008693	100.5215752	100.5215752	trans
Bra008637	20	A10	11990363	A10	11427369	12262515	53.63218441	58.63218441	Bra008694	100.5215752	100.5215752	trans
Bra008637	20	A10	11990363	A10	11427369	12262515	53.63218441	58.63218441	Bra008695	100.5215752	100.5215752	trans
Bra008637	20	A10	11990363	A10	11427369	12262515	53.63218441	58.63218441	Bra008696	100.5215752	100.5215752	trans
Bra008637	20	A10	11990363	A10	11427369	12262515	53.63218441	58.63218441	Bra008697	100.5215752	100.5215752	trans
Bra008637	20	A10	11990363	A10	11427369	12262515	53.63218441	58.63218441	Bra008698	100.5215752	100.5215752	trans
Bra008637	20	A10	11990363	A10	11427369	12262515	53.63218441	58.63218441	Bra008699	100.5215752	100.5215752	trans
Bra008684	30	A10	12185510	A10	11852674	12482693	54.88753049	59.88753049	Bra008609	17.8604145	17.8604145	trans
Bra008684	30	A10	12185510	A10	11852674	12482693	54.88753049	59.88753049	Bra008610	17.8604145	17.8604145	trans
Bra008684	30	A10	12185510	A10	11852674	12482693	54.88753049	59.88753049	Bra008611	17.8604145	17.8604145	trans
Bra008684	30	A10	12185510	A10	11852674	12482693	54.88753049	59.88753049	Bra008612	17.8604145	17.8604145	trans
Bra008684	30	A10	12185510	A10	11852674	12482693	54.88753049	59.88753049	Bra008613	17.8604145	17.8604145	trans
Bra008684	30	A10	12185510	A10	11852674	12482693	54.88753049	59.88753049	Bra008614	17.8604145	17.8604145	trans
Bra008684	30	A10	12185510	A10	11852674	12482693	54.88753049	59.88753049	Bra008615	17.8604145	17.8604145	trans
Bra008684	30	A10	12185510	A10	11852674	12482693	54.88753049	59.88753049	Bra008616	17.8604145	17.8604145	trans
Bra008684	30	A10	12185510	A10	11852674	12482693	54.88753049	59.88753049	Bra102316	17.8604145	17.8604145	trans
Bra008684	30	A10	12185510	A10	11852674	12482693	54.88753049	59.88753049	Bra008617	17.8604145	17.8604145	trans
Bra008684	30	A10	12185510	A10	11852674	12482693	54.88753049	59.88753049	Bra008618	17.8604145	17.8604145	trans
Bra008684	30	A10	12185510	A10	11852674	12482693	54.88753049	59.88753049	Bra008619	17.8604145	17.8604145	trans
Bra008684	30	A10	12185510	A10	11852674	12482693	54.88753049	59.88753049	Bra008620	17.8604145	17.8604145	trans
Bra008684	30	A10	12185510	A10	11852674	12482693	54.88753049	59.88753049	Bra008621	17.8604145	17.8604145	trans
Bra008684	30	A10	12185510	A10	11852674	12482693	54.88753049	59.88753049	Bra008622	17.8604145	17.8604145	trans
Bra008684	30	A10	12185510	A10	11852674	12482693	54.88753049	59.88753049	Bra008623	17.8604145	17.8604145	trans
Bra008684	30	A10	12185510	A10	11852674	12482693	54.88753049	59.88753049	Bra008624	17.8604145	17.8604145	trans
Bra008684	30	A10	12185510	A10	11852674	12482693	54.88753049	59.88753049	Bra008625	17.8604145	17.8604145	trans
Bra008684	30	A10	12185510	A10	11852674	12482693	54.88753049	59.88753049	Bra008626	17.8604145	17.8604145	trans
Bra008684	30	A10	12185510	A10	11852674	12482693	54.88753049	59.88753049	Bra008627	17.8604145	17.8604145	trans
Bra008684	30	A10	12185510	A10	11852674	12482693	54.88753049	59.88753049	Bra008628	17.8604145	17.8604145	trans
Bra008684	30	A10	12185510	A10	11852674	12482693	54.88753049	59.88753049	Bra008629	17.8604145	17.8604145	trans
Bra008684	30	A10	12185510	A10	11852674	12482693	54.88753049	59.88753049	Bra008631	17.8604145	17.8604145	trans
Bra008684	30	A10	12185510	A10	11852674	12482693	54.88753049	59.88753049	Bra008630	17.8604145	17.8604145	trans
Bra008684	30	A10	12185510	A10	11852674	12482693	54.88753049	59.88753049	Bra008632	17.8604145	17.8604145	trans
Bra008684	30	A10	12185510	A10	11852674	12482693	54.88753049	59.88753049	Bra008633	17.8604145	17.8604145	trans
Bra008684	30	A10	12185510	A10	11852674	12482693	54.88753049	59.88753049	Bra008634	17.8604145	17.8604145	trans
Bra008684	30	A10	12185510	A10	11852674	12482693	54.88753049	59.88753049	Bra008635	17.8604145	17.8604145	trans
Bra008684	30	A10	12185510	A10	11852674	12482693	54.88753049	59.88753049	Bra008636	17.8604145	17.8604145	trans
Bra008684	30	A10	12185510	A10	11852674	12482693	54.88753049	59.88753049	Bra008637	17.8604145	17.8604145	trans
Bra008684	30	A10	12185510	A10	11852674	12482693	54.88753049	59.88753049	Bra008638	17.8604145	17.8604145	trans
Bra008684	30	A10	12185510	A10	11852674	12482693	54.88753049	59.88753049	Bra008639	17.8604145	17.8604145	trans
Bra008684	30	A10	12185510	A10	11852674	12482693	54.88753049	59.88753049	Bra008640	17.8604145	17.8604145	trans
Bra008684	30	A10	12185510	A10	11852674	12482693	54.88753049	59.88753049	Bra008642	17.8604145	17.8604145	trans
Bra008684	30	A10	12185510	A10	11852674	12482693	54.88753049	59.88753049	Bra008641	17.8604145	17.8604145	trans
Bra008684	30	A10	12185510	A10	11852674	12482693	54.88753049	59.88753049	Bra008643	17.8604145	17.8604145	trans
Bra008684	30	A10	12185510	A10	11852674	12482693	54.88753049	59.88753049	Bra008644	17.8604145	17.8604145	trans
Bra008684	30	A10	12185510	A10	11852674	12482693	54.88753049	59.88753049	Bra008645	17.8604145	17.8604145	trans
Bra008684	30	A10	12185510	A10	11852674	12482693	54.88753049	59.88753049	Bra008646	17.8604145	17.8604145	trans
Bra008684	30	A10	12185510	A10	11852674	12482693	54.88753049	59.88753049	Bra008647	17.8604145	17.8604145	trans
Bra008684	30	A10	12185510	A10	11852674	12482693	54.88753049	59.88753049	Bra008648_Bra008649	17.8604145	17.8604145	trans
Bra008684	30	A10	12185510	A10	11852674	12482693	54.88753049	59.88753049	Bra008650	17.8604145	17.8604145	trans
Bra008684	30	A10	12185510	A10	11852674	12482693	54.88753049	59.88753049	Bra008651	17.8604145	17.8604145	trans
Bra008684	30	A10	12185510	A10	11852674	12482693	54.88753049	59.88753049	Bra008652	17.8604145	17.8604145	trans
Bra008684	30	A10	12185510	A10	11852674	12482693	54.88753049	59.88753049	Bra008653	17.8604145	17.8604145	trans
Bra008684	30	A10	12185510	A10	11852674	12482693	54.88753049	59.88753049	Bra008654	17.8604145	17.8604145	trans
Bra008684	30	A10	12185510	A10	11852674	12482693	54.88753049	59.88753049	Bra008655	17.8604145	17.8604145	trans
Bra008684	30	A10	12185510	A10	11852674	12482693	54.88753049	59.88753049	Bra008656	17.8604145	17.8604145	trans
Bra008684	30	A10	12185510	A10	11852674	12482693	54.88753049	59.88753049	Bra008657	17.8604145	17.8604145	trans
Bra008684	30	A10	12185510	A10	11852674	12482693	54.88753049	59.88753049	Bra008658	17.8604145	17.8604145	trans
Bra008684	30	A10	12185510	A10	11852674	12482693	54.88753049	59.88753049	Bra008659	17.8604145	17.8604145	trans
Bra008684	30	A10	12185510	A10	11852674	12482693	54.88753049	59.88753049	Bra008660	17.8604145	17.8604145	trans
Bra008684	30	A10	12185510	A10	11852674	12482693	54.88753049	59.88753049	Bra008661	17.8604145	17.8604145	trans
Bra008684	30	A10	12185510	A10	11852674	12482693	54.88753049	59.88753049	Bra008662	17.8604145	17.8604145	trans
Bra008684	30	A10	12185510	A10	11852674	12482693	54.88753049	59.88753049	Bra008663	17.8604145	17.8604145	trans
Bra008684	30	A10	12185510	A10	11852674	12482693	54.88753049	59.88753049	Bra008664	17.8604145	17.8604145	trans
Bra008684	30	A10	12185510	A10	11852674	12482693	54.88753049	59.88753049	Bra008665	17.8604145	17.8604145	trans
Bra008684	30	A10	12185510	A10	11852674	12482693	54.88753049	59.88753049	Bra102317	17.8604145	17.8604145	trans
Bra008684	30	A10	12185510	A10	11852674	12482693	54.88753049	59.88753049	Bra008666	17.8604145	17.8604145	trans
Bra008684	30	A10	12185510	A10	11852674	12482693	54.88753049	59.88753049	Bra008667	17.8604145	17.8604145	trans
Bra008684	30	A10	12185510	A10	11852674	12482693	54.88753049	59.88753049	Bra008668	17.8604145	17.8604145	trans
Bra008684	30	A10	12185510	A10	11852674	12482693	54.88753049	59.88753049	Bra008669	17.8604145	17.8604145	trans
Bra008684	30	A10	12185510	A10	11852674	12482693	54.88753049	59.88753049	Bra008670	17.8604145	17.8604145	trans
Bra008684	30	A10	12185510	A10	11852674	12482693	54.88753049	59.88753049	Bra008671	17.8604145	17.8604145	trans
Bra008684	30	A10	12185510	A10	11852674	12482693	54.88753049	59.88753049	Bra008672	17.8604145	17.8604145	trans
Bra008684	30	A10	12185510	A10	11852674	12482693	54.88753049	59.88753049	Bra008673	17.8604145	17.8604145	trans
Bra008684	30	A10	12185510	A10	11852674	12482693	54.88753049	59.88753049	Bra008674	17.8604145	17.8604145	trans
Bra008684	30	A10	12185510	A10	11852674	12482693	54.88753049	59.88753049	Bra008675	17.8604145	17.8604145	trans
Bra008684	30	A10	12185510	A10	11852674	12482693	54.88753049	59.88753049	Bra008676	17.8604145	17.8604145	trans
Bra008684	30	A10	12185510	A10	11852674	12482693	54.88753049	59.88753049	Bra008678	17.8604145	17.8604145	trans
Bra008684	30	A10	12185510	A10	11852674	12482693	54.88753049	59.88753049	Bra008677	17.8604145	17.8604145	trans
Bra008684	30	A10	12185510	A10	11852674	12482693	54.88753049	59.88753049	Bra008679	17.8604145	17.8604145	trans
Bra008684	30	A10	12185510	A10	11852674	12482693	54.88753049	59.88753049	Bra008680	17.8604145	17.8604145	trans
Bra008684	30	A10	12185510	A10	11852674	12482693	54.88753049	59.88753049	Bra008681	17.8604145	17.8604145	trans
Bra008684	30	A10	12185510	A10	11852674	12482693	54.88753049	59.88753049	Bra008682	17.8604145	17.8604145	trans
Bra008684	30	A10	12185510	A10	11852674	12482693	54.88753049	59.88753049	Bra008683	17.8604145	17.8604145	trans
Bra008684	30	A10	12185510	A10	11852674	12482693	54.88753049	59.88753049	Bra008684	17.8604145	17.8604145	CIS
Bra008684	30	A10	12185510	A10	11852674	12482693	54.88753049	59.88753049	Bra008685	17.8604145	17.8604145	trans
Bra008684	30	A10	12185510	A10	11852674	12482693	54.88753049	59.88753049	Bra008686	17.8604145	17.8604145	trans
Bra008684	30	A10	12185510	A10	11852674	12482693	54.88753049	59.88753049	Bra008687	17.8604145	17.8604145	trans
Bra008684	30	A10	12185510	A10	11852674	12482693	54.88753049	59.88753049	Bra008688	17.8604145	17.8604145	trans
Bra008684	30	A10	12185510	A10	11852674	12482693	54.88753049	59.88753049	Bra008690	17.8604145	17.8604145	trans
Bra008684	30	A10	12185510	A10	11852674	12482693	54.88753049	59.88753049	Bra008689	17.8604145	17.8604145	trans
Bra008684	30	A10	12185510	A10	11852674	12482693	54.88753049	59.88753049	Bra008691	17.8604145	17.8604145	trans
Bra008684	30	A10	12185510	A10	11852674	12482693	54.88753049	59.88753049	Bra008692	17.8604145	17.8604145	trans
Bra008684	30	A10	12185510	A10	11852674	12482693	54.88753049	59.88753049	Bra008693	17.8604145	17.8604145	trans
Bra008684	30	A10	12185510	A10	11852674	12482693	54.88753049	59.88753049	Bra008694	17.8604145	17.8604145	trans
Bra008684	30	A10	12185510	A10	11852674	12482693	54.88753049	59.88753049	Bra008695	17.8604145	17.8604145	trans
Bra008684	30	A10	12185510	A10	11852674	12482693	54.88753049	59.88753049	Bra008696	17.8604145	17.8604145	trans
Bra008684	30	A10	12185510	A10	11852674	12482693	54.88753049	59.88753049	Bra008697	17.8604145	17.8604145	trans
Bra008684	30	A10	12185510	A10	11852674	12482693	54.88753049	59.88753049	Bra008698	17.8604145	17.8604145	trans
Bra008684	30	A10	12185510	A10	11852674	12482693	54.88753049	59.88753049	Bra008699	17.8604145	17.8604145	trans
Bra008684	30	A10	12185510	A10	11852674	12482693	54.88753049	59.88753049	Bra008700	17.8604145	17.8604145	trans
Bra008684	30	A10	12185510	A10	11852674	12482693	54.88753049	59.88753049	Bra008701	17.8604145	17.8604145	trans
Bra008684	30	A10	12185510	A10	11852674	12482693	54.88753049	59.88753049	Bra102318	17.8604145	17.8604145	trans
Bra008684	30	A10	12185510	A10	11852674	12482693	54.88753049	59.88753049	Bra102319	17.8604145	17.8604145	trans
Bra008684	30	A10	12185510	A10	11852674	12482693	54.88753049	59.88753049	Bra008702	17.8604145	17.8604145	trans
Bra008684	30	A10	12185510	A10	11852674	12482693	54.88753049	59.88753049	Bra008703	17.8604145	17.8604145	trans
Bra008684	30	A10	12185510	A10	11852674	12482693	54.88753049	59.88753049	Bra008704	17.8604145	17.8604145	trans
Bra008684	30	A10	12185510	A10	11852674	12482693	54.88753049	59.88753049	Bra008705	17.8604145	17.8604145	trans
Bra008684	30	A10	12185510	A10	11852674	12482693	54.88753049	59.88753049	Bra008706	17.8604145	17.8604145	trans
Bra008684	30	A10	12185510	A10	11852674	12482693	54.88753049	59.88753049	Bra008707	17.8604145	17.8604145	trans
Bra008684	30	A10	12185510	A10	11852674	12482693	54.88753049	59.88753049	Bra008708	17.8604145	17.8604145	trans
Bra008684	30	A10	12185510	A10	11852674	12482693	54.88753049	59.88753049	Bra008709	17.8604145	17.8604145	trans
Bra008684	30	A10	12185510	A10	11852674	12482693	54.88753049	59.88753049	Bra102320	17.8604145	17.8604145	trans
Bra008684	30	A10	12185510	A10	11852674	12482693	54.88753049	59.88753049	Bra008710	17.8604145	17.8604145	trans
Bra008684	30	A10	12185510	A10	11852674	12482693	54.88753049	59.88753049	Bra008711	17.8604145	17.8604145	trans
Bra008684	30	A10	12185510	A10	11852674	12482693	54.88753049	59.88753049	Bra008712	17.8604145	17.8604145	trans
Bra008684	30	A10	12185510	A10	11852674	12482693	54.88753049	59.88753049	Bra008713	17.8604145	17.8604145	trans
Bra008684	30	A10	12185510	A10	11852674	12482693	54.88753049	59.88753049	Bra008714	17.8604145	17.8604145	trans
Bra008684	30	A10	12185510	A10	11852674	12482693	54.88753049	59.88753049	Bra008715	17.8604145	17.8604145	trans
Bra008684	30	A10	12185510	A10	11852674	12482693	54.88753049	59.88753049	Bra008716	17.8604145	17.8604145	trans
Bra008684	30	A10	12185510	A10	11852674	12482693	54.88753049	59.88753049	Bra008717	17.8604145	17.8604145	trans
Bra008684	30	A10	12185510	A10	11852674	12482693	54.88753049	59.88753049	Bra008718	17.8604145	17.8604145	trans
Bra008684	30	A10	12185510	A10	11852674	12482693	54.88753049	59.88753049	Bra008719	17.8604145	17.8604145	trans
Bra008684	30	A10	12185510	A10	11852674	12482693	54.88753049	59.88753049	Bra008720	17.8604145	17.8604145	trans
Bra008684	30	A10	12185510	A10	11852674	12482693	54.88753049	59.88753049	Bra008721	17.8604145	17.8604145	trans
Bra008684	30	A10	12185510	A10	11852674	12482693	54.88753049	59.88753049	Bra008722	17.8604145	17.8604145	trans
Bra008684	30	A10	12185510	A10	11852674	12482693	54.88753049	59.88753049	Bra008723	17.8604145	17.8604145	trans
Bra008684	30	A10	12185510	A10	11852674	12482693	54.88753049	59.88753049	Bra008724	17.8604145	17.8604145	trans
Bra008684	30	A10	12185510	A10	11852674	12482693	54.88753049	59.88753049	Bra008725	17.8604145	17.8604145	trans
Bra008684	30	A10	12185510	A10	11852674	12482693	54.88753049	59.88753049	Bra008726	17.8604145	17.8604145	trans
Bra008684	30	A10	12185510	A10	11852674	12482693	54.88753049	59.88753049	Bra008727	17.8604145	17.8604145	trans
Bra008684	30	A10	12185510	A10	11852674	12482693	54.88753049	59.88753049	Bra008728	17.8604145	17.8604145	trans
Bra008684	30	A10	12185510	A10	11852674	12482693	54.88753049	59.88753049	Bra008729	17.8604145	17.8604145	trans
Bra008684	30	A10	12185510	A10	11852674	12482693	54.88753049	59.88753049	Bra008730	17.8604145	17.8604145	trans
Bra008684	30	A10	12185510	A10	11852674	12482693	54.88753049	59.88753049	Bra008731	17.8604145	17.8604145	trans
Bra008684	30	A10	12185510	A10	11852674	12482693	54.88753049	59.88753049	Bra008732	17.8604145	17.8604145	trans
Bra008684	30	A10	12185510	A10	11852674	12482693	54.88753049	59.88753049	Bra008733	17.8604145	17.8604145	trans
Bra008684	30	A10	12185510	A10	11852674	12482693	54.88753049	59.88753049	Bra008734	17.8604145	17.8604145	trans
Bra008684	30	A10	12185510	A10	11852674	12482693	54.88753049	59.88753049	Bra008735	17.8604145	17.8604145	trans
Bra008684	30	A10	12185510	A10	11852674	12482693	54.88753049	59.88753049	Bra008736	17.8604145	17.8604145	trans
Bra008684	30	A10	12185510	A10	11852674	12482693	54.88753049	59.88753049	Bra102321	17.8604145	17.8604145	trans
Bra008684	30	A10	12185510	A10	11852674	12482693	54.88753049	59.88753049	Bra008737	17.8604145	17.8604145	trans
Bra008684	30	A10	12185510	A10	11852674	12482693	54.88753049	59.88753049	Bra008738	17.8604145	17.8604145	trans
Bra008684	30	A10	12185510	A10	11852674	12482693	54.88753049	59.88753049	Bra008739	17.8604145	17.8604145	trans
Bra008684	30	A10	12185510	A10	11852674	12482693	54.88753049	59.88753049	Bra008740	17.8604145	17.8604145	trans
Bra008684	30	A10	12185510	A10	11852674	12482693	54.88753049	59.88753049	Bra008741	17.8604145	17.8604145	trans
Bra008684	30	A10	12185510	A10	11852674	12482693	54.88753049	59.88753049	Bra008742	17.8604145	17.8604145	trans
Bra008684	30	A10	12185510	A10	11852674	12482693	54.88753049	59.88753049	Bra008743	17.8604145	17.8604145	trans
Bra008684	30	A10	12185510	A10	11852674	12482693	54.88753049	59.88753049	Bra008744	17.8604145	17.8604145	trans
Bra008711	50	A10	12314265	A10	12302999	12482693	59.02011457	59.83644896	Bra102320	24.58553477	26.59420587	trans
Bra008711	50	A10	12314265	A10	12302999	12482693	59.02011457	59.83644896	Bra008710	24.58553477	26.59420587	trans
Bra008711	50	A10	12314265	A10	12302999	12482693	59.02011457	59.83644896	Bra008711	24.58553477	26.59420587	CIS
Bra008711	50	A10	12314265	A10	12302999	12482693	59.02011457	59.83644896	Bra008712	24.58553477	26.59420587	trans
Bra008711	50	A10	12314265	A10	12302999	12482693	59.02011457	59.83644896	Bra008713	24.58553477	26.59420587	trans
Bra008711	50	A10	12314265	A10	12302999	12482693	59.02011457	59.83644896	Bra008714	24.58553477	26.59420587	trans
Bra008711	50	A10	12314265	A10	12302999	12482693	59.02011457	59.83644896	Bra008715	24.58553477	26.59420587	trans
Bra008711	50	A10	12314265	A10	12302999	12482693	59.02011457	59.83644896	Bra008716	24.58553477	26.59420587	trans
Bra008711	50	A10	12314265	A10	12302999	12482693	59.02011457	59.83644896	Bra008717	24.58553477	26.59420587	trans
Bra008711	50	A10	12314265	A10	12302999	12482693	59.02011457	59.83644896	Bra008718	24.58553477	26.59420587	trans
Bra008711	50	A10	12314265	A10	12302999	12482693	59.02011457	59.83644896	Bra008719	24.58553477	26.59420587	trans
Bra008711	50	A10	12314265	A10	12302999	12482693	59.02011457	59.83644896	Bra008720	24.58553477	26.59420587	trans
Bra008711	50	A10	12314265	A10	12302999	12482693	59.02011457	59.83644896	Bra008721	24.58553477	26.59420587	trans
Bra008711	50	A10	12314265	A10	12302999	12482693	59.02011457	59.83644896	Bra008722	24.58553477	26.59420587	trans
Bra008711	50	A10	12314265	A10	12302999	12482693	59.02011457	59.83644896	Bra008723	24.58553477	26.59420587	trans
Bra008711	50	A10	12314265	A10	12302999	12482693	59.02011457	59.83644896	Bra008724	24.58553477	26.59420587	trans
Bra008711	50	A10	12314265	A10	12302999	12482693	59.02011457	59.83644896	Bra008725	24.58553477	26.59420587	trans
Bra008711	50	A10	12314265	A10	12302999	12482693	59.02011457	59.83644896	Bra008726	24.58553477	26.59420587	trans
Bra008711	50	A10	12314265	A10	12302999	12482693	59.02011457	59.83644896	Bra008727	24.58553477	26.59420587	trans
Bra008711	50	A10	12314265	A10	12302999	12482693	59.02011457	59.83644896	Bra008728	24.58553477	26.59420587	trans
Bra008711	50	A10	12314265	A10	12302999	12482693	59.02011457	59.83644896	Bra008729	24.58553477	26.59420587	trans
Bra008711	50	A10	12314265	A10	12302999	12482693	59.02011457	59.83644896	Bra008730	24.58553477	26.59420587	trans
Bra008711	50	A10	12314265	A10	12302999	12482693	59.02011457	59.83644896	Bra008731	24.58553477	26.59420587	trans
Bra008711	50	A10	12314265	A10	12302999	12482693	59.02011457	59.83644896	Bra008732	24.58553477	26.59420587	trans
Bra008711	50	A10	12314265	A10	12302999	12482693	59.02011457	59.83644896	Bra008733	24.58553477	26.59420587	trans
Bra008711	50	A10	12314265	A10	12302999	12482693	59.02011457	59.83644896	Bra008734	24.58553477	26.59420587	trans
Bra008711	50	A10	12314265	A10	12302999	12482693	59.02011457	59.83644896	Bra008735	24.58553477	26.59420587	trans
Bra008711	50	A10	12314265	A10	12302999	12482693	59.02011457	59.83644896	Bra008736	24.58553477	26.59420587	trans
Bra008711	50	A10	12314265	A10	12302999	12482693	59.02011457	59.83644896	Bra102321	24.58553477	26.59420587	trans
Bra008711	50	A10	12314265	A10	12302999	12482693	59.02011457	59.83644896	Bra008737	24.58553477	26.59420587	trans
Bra008711	50	A10	12314265	A10	12302999	12482693	59.02011457	59.83644896	Bra008738	24.58553477	26.59420587	trans
Bra008711	50	A10	12314265	A10	12302999	12482693	59.02011457	59.83644896	Bra008739	24.58553477	26.59420587	trans
Bra008711	50	A10	12314265	A10	12302999	12482693	59.02011457	59.83644896	Bra008740	24.58553477	26.59420587	trans
Bra008711	50	A10	12314265	A10	12302999	12482693	59.02011457	59.83644896	Bra008741	24.58553477	26.59420587	trans
Bra008711	50	A10	12314265	A10	12302999	12482693	59.02011457	59.83644896	Bra008742	24.58553477	26.59420587	trans
Bra008711	50	A10	12314265	A10	12302999	12482693	59.02011457	59.83644896	Bra008743	24.58553477	26.59420587	trans
Bra008711	50	A10	12314265	A10	12302999	12482693	59.02011457	59.83644896	Bra008744	24.58553477	26.59420587	trans
Bra008734	30	A10	12430672	A10	11955526	12574844	56.92828176	61.92828176	Bra008629	41.79191312	41.79191312	trans
Bra008734	30	A10	12430672	A10	11955526	12574844	56.92828176	61.92828176	Bra008631	41.79191312	41.79191312	trans
Bra008734	30	A10	12430672	A10	11955526	12574844	56.92828176	61.92828176	Bra008630	41.79191312	41.79191312	trans
Bra008734	30	A10	12430672	A10	11955526	12574844	56.92828176	61.92828176	Bra008632	41.79191312	41.79191312	trans
Bra008734	30	A10	12430672	A10	11955526	12574844	56.92828176	61.92828176	Bra008633	41.79191312	41.79191312	trans
Bra008734	30	A10	12430672	A10	11955526	12574844	56.92828176	61.92828176	Bra008634	41.79191312	41.79191312	trans
Bra008734	30	A10	12430672	A10	11955526	12574844	56.92828176	61.92828176	Bra008635	41.79191312	41.79191312	trans
Bra008734	30	A10	12430672	A10	11955526	12574844	56.92828176	61.92828176	Bra008636	41.79191312	41.79191312	trans
Bra008734	30	A10	12430672	A10	11955526	12574844	56.92828176	61.92828176	Bra008637	41.79191312	41.79191312	trans
Bra008734	30	A10	12430672	A10	11955526	12574844	56.92828176	61.92828176	Bra008638	41.79191312	41.79191312	trans
Bra008734	30	A10	12430672	A10	11955526	12574844	56.92828176	61.92828176	Bra008639	41.79191312	41.79191312	trans
Bra008734	30	A10	12430672	A10	11955526	12574844	56.92828176	61.92828176	Bra008640	41.79191312	41.79191312	trans
Bra008734	30	A10	12430672	A10	11955526	12574844	56.92828176	61.92828176	Bra008642	41.79191312	41.79191312	trans
Bra008734	30	A10	12430672	A10	11955526	12574844	56.92828176	61.92828176	Bra008641	41.79191312	41.79191312	trans
Bra008734	30	A10	12430672	A10	11955526	12574844	56.92828176	61.92828176	Bra008643	41.79191312	41.79191312	trans
Bra008734	30	A10	12430672	A10	11955526	12574844	56.92828176	61.92828176	Bra008644	41.79191312	41.79191312	trans
Bra008734	30	A10	12430672	A10	11955526	12574844	56.92828176	61.92828176	Bra008645	41.79191312	41.79191312	trans
Bra008734	30	A10	12430672	A10	11955526	12574844	56.92828176	61.92828176	Bra008646	41.79191312	41.79191312	trans
Bra008734	30	A10	12430672	A10	11955526	12574844	56.92828176	61.92828176	Bra008647	41.79191312	41.79191312	trans
Bra008734	30	A10	12430672	A10	11955526	12574844	56.92828176	61.92828176	Bra008648_Bra008649	41.79191312	41.79191312	trans
Bra008734	30	A10	12430672	A10	11955526	12574844	56.92828176	61.92828176	Bra008650	41.79191312	41.79191312	trans
Bra008734	30	A10	12430672	A10	11955526	12574844	56.92828176	61.92828176	Bra008651	41.79191312	41.79191312	trans
Bra008734	30	A10	12430672	A10	11955526	12574844	56.92828176	61.92828176	Bra008652	41.79191312	41.79191312	trans
Bra008734	30	A10	12430672	A10	11955526	12574844	56.92828176	61.92828176	Bra008653	41.79191312	41.79191312	trans
Bra008734	30	A10	12430672	A10	11955526	12574844	56.92828176	61.92828176	Bra008654	41.79191312	41.79191312	trans
Bra008734	30	A10	12430672	A10	11955526	12574844	56.92828176	61.92828176	Bra008655	41.79191312	41.79191312	trans
Bra008734	30	A10	12430672	A10	11955526	12574844	56.92828176	61.92828176	Bra008656	41.79191312	41.79191312	trans
Bra008734	30	A10	12430672	A10	11955526	12574844	56.92828176	61.92828176	Bra008657	41.79191312	41.79191312	trans
Bra008734	30	A10	12430672	A10	11955526	12574844	56.92828176	61.92828176	Bra008658	41.79191312	41.79191312	trans
Bra008734	30	A10	12430672	A10	11955526	12574844	56.92828176	61.92828176	Bra008659	41.79191312	41.79191312	trans
Bra008734	30	A10	12430672	A10	11955526	12574844	56.92828176	61.92828176	Bra008660	41.79191312	41.79191312	trans
Bra008734	30	A10	12430672	A10	11955526	12574844	56.92828176	61.92828176	Bra008661	41.79191312	41.79191312	trans
Bra008734	30	A10	12430672	A10	11955526	12574844	56.92828176	61.92828176	Bra008662	41.79191312	41.79191312	trans
Bra008734	30	A10	12430672	A10	11955526	12574844	56.92828176	61.92828176	Bra008663	41.79191312	41.79191312	trans
Bra008734	30	A10	12430672	A10	11955526	12574844	56.92828176	61.92828176	Bra008664	41.79191312	41.79191312	trans
Bra008734	30	A10	12430672	A10	11955526	12574844	56.92828176	61.92828176	Bra008665	41.79191312	41.79191312	trans
Bra008734	30	A10	12430672	A10	11955526	12574844	56.92828176	61.92828176	Bra102317	41.79191312	41.79191312	trans
Bra008734	30	A10	12430672	A10	11955526	12574844	56.92828176	61.92828176	Bra008666	41.79191312	41.79191312	trans
Bra008734	30	A10	12430672	A10	11955526	12574844	56.92828176	61.92828176	Bra008667	41.79191312	41.79191312	trans
Bra008734	30	A10	12430672	A10	11955526	12574844	56.92828176	61.92828176	Bra008668	41.79191312	41.79191312	trans
Bra008734	30	A10	12430672	A10	11955526	12574844	56.92828176	61.92828176	Bra008669	41.79191312	41.79191312	trans
Bra008734	30	A10	12430672	A10	11955526	12574844	56.92828176	61.92828176	Bra008670	41.79191312	41.79191312	trans
Bra008734	30	A10	12430672	A10	11955526	12574844	56.92828176	61.92828176	Bra008671	41.79191312	41.79191312	trans
Bra008734	30	A10	12430672	A10	11955526	12574844	56.92828176	61.92828176	Bra008672	41.79191312	41.79191312	trans
Bra008734	30	A10	12430672	A10	11955526	12574844	56.92828176	61.92828176	Bra008673	41.79191312	41.79191312	trans
Bra008734	30	A10	12430672	A10	11955526	12574844	56.92828176	61.92828176	Bra008674	41.79191312	41.79191312	trans
Bra008734	30	A10	12430672	A10	11955526	12574844	56.92828176	61.92828176	Bra008675	41.79191312	41.79191312	trans
Bra008734	30	A10	12430672	A10	11955526	12574844	56.92828176	61.92828176	Bra008676	41.79191312	41.79191312	trans
Bra008734	30	A10	12430672	A10	11955526	12574844	56.92828176	61.92828176	Bra008678	41.79191312	41.79191312	trans
Bra008734	30	A10	12430672	A10	11955526	12574844	56.92828176	61.92828176	Bra008677	41.79191312	41.79191312	trans
Bra008734	30	A10	12430672	A10	11955526	12574844	56.92828176	61.92828176	Bra008679	41.79191312	41.79191312	trans
Bra008734	30	A10	12430672	A10	11955526	12574844	56.92828176	61.92828176	Bra008680	41.79191312	41.79191312	trans
Bra008734	30	A10	12430672	A10	11955526	12574844	56.92828176	61.92828176	Bra008681	41.79191312	41.79191312	trans
Bra008734	30	A10	12430672	A10	11955526	12574844	56.92828176	61.92828176	Bra008682	41.79191312	41.79191312	trans
Bra008734	30	A10	12430672	A10	11955526	12574844	56.92828176	61.92828176	Bra008683	41.79191312	41.79191312	trans
Bra008734	30	A10	12430672	A10	11955526	12574844	56.92828176	61.92828176	Bra008684	41.79191312	41.79191312	trans
Bra008734	30	A10	12430672	A10	11955526	12574844	56.92828176	61.92828176	Bra008685	41.79191312	41.79191312	trans
Bra008734	30	A10	12430672	A10	11955526	12574844	56.92828176	61.92828176	Bra008686	41.79191312	41.79191312	trans
Bra008734	30	A10	12430672	A10	11955526	12574844	56.92828176	61.92828176	Bra008687	41.79191312	41.79191312	trans
Bra008734	30	A10	12430672	A10	11955526	12574844	56.92828176	61.92828176	Bra008688	41.79191312	41.79191312	trans
Bra008734	30	A10	12430672	A10	11955526	12574844	56.92828176	61.92828176	Bra008690	41.79191312	41.79191312	trans
Bra008734	30	A10	12430672	A10	11955526	12574844	56.92828176	61.92828176	Bra008689	41.79191312	41.79191312	trans
Bra008734	30	A10	12430672	A10	11955526	12574844	56.92828176	61.92828176	Bra008691	41.79191312	41.79191312	trans
Bra008734	30	A10	12430672	A10	11955526	12574844	56.92828176	61.92828176	Bra008692	41.79191312	41.79191312	trans
Bra008734	30	A10	12430672	A10	11955526	12574844	56.92828176	61.92828176	Bra008693	41.79191312	41.79191312	trans
Bra008734	30	A10	12430672	A10	11955526	12574844	56.92828176	61.92828176	Bra008694	41.79191312	41.79191312	trans
Bra008734	30	A10	12430672	A10	11955526	12574844	56.92828176	61.92828176	Bra008695	41.79191312	41.79191312	trans
Bra008734	30	A10	12430672	A10	11955526	12574844	56.92828176	61.92828176	Bra008696	41.79191312	41.79191312	trans
Bra008734	30	A10	12430672	A10	11955526	12574844	56.92828176	61.92828176	Bra008697	41.79191312	41.79191312	trans
Bra008734	30	A10	12430672	A10	11955526	12574844	56.92828176	61.92828176	Bra008698	41.79191312	41.79191312	trans
Bra008734	30	A10	12430672	A10	11955526	12574844	56.92828176	61.92828176	Bra008699	41.79191312	41.79191312	trans
Bra008734	30	A10	12430672	A10	11955526	12574844	56.92828176	61.92828176	Bra008700	41.79191312	41.79191312	trans
Bra008734	30	A10	12430672	A10	11955526	12574844	56.92828176	61.92828176	Bra008701	41.79191312	41.79191312	trans
Bra008734	30	A10	12430672	A10	11955526	12574844	56.92828176	61.92828176	Bra102318	41.79191312	41.79191312	trans
Bra008734	30	A10	12430672	A10	11955526	12574844	56.92828176	61.92828176	Bra102319	41.79191312	41.79191312	trans
Bra008734	30	A10	12430672	A10	11955526	12574844	56.92828176	61.92828176	Bra008702	41.79191312	41.79191312	trans
Bra008734	30	A10	12430672	A10	11955526	12574844	56.92828176	61.92828176	Bra008703	41.79191312	41.79191312	trans
Bra008734	30	A10	12430672	A10	11955526	12574844	56.92828176	61.92828176	Bra008704	41.79191312	41.79191312	trans
Bra008734	30	A10	12430672	A10	11955526	12574844	56.92828176	61.92828176	Bra008705	41.79191312	41.79191312	trans
Bra008734	30	A10	12430672	A10	11955526	12574844	56.92828176	61.92828176	Bra008706	41.79191312	41.79191312	trans
Bra008734	30	A10	12430672	A10	11955526	12574844	56.92828176	61.92828176	Bra008707	41.79191312	41.79191312	trans
Bra008734	30	A10	12430672	A10	11955526	12574844	56.92828176	61.92828176	Bra008708	41.79191312	41.79191312	trans
Bra008734	30	A10	12430672	A10	11955526	12574844	56.92828176	61.92828176	Bra008709	41.79191312	41.79191312	trans
Bra008734	30	A10	12430672	A10	11955526	12574844	56.92828176	61.92828176	Bra102320	41.79191312	41.79191312	trans
Bra008734	30	A10	12430672	A10	11955526	12574844	56.92828176	61.92828176	Bra008710	41.79191312	41.79191312	trans
Bra008734	30	A10	12430672	A10	11955526	12574844	56.92828176	61.92828176	Bra008711	41.79191312	41.79191312	trans
Bra008734	30	A10	12430672	A10	11955526	12574844	56.92828176	61.92828176	Bra008712	41.79191312	41.79191312	trans
Bra008734	30	A10	12430672	A10	11955526	12574844	56.92828176	61.92828176	Bra008713	41.79191312	41.79191312	trans
Bra008734	30	A10	12430672	A10	11955526	12574844	56.92828176	61.92828176	Bra008714	41.79191312	41.79191312	trans
Bra008734	30	A10	12430672	A10	11955526	12574844	56.92828176	61.92828176	Bra008715	41.79191312	41.79191312	trans
Bra008734	30	A10	12430672	A10	11955526	12574844	56.92828176	61.92828176	Bra008716	41.79191312	41.79191312	trans
Bra008734	30	A10	12430672	A10	11955526	12574844	56.92828176	61.92828176	Bra008717	41.79191312	41.79191312	trans
Bra008734	30	A10	12430672	A10	11955526	12574844	56.92828176	61.92828176	Bra008718	41.79191312	41.79191312	trans
Bra008734	30	A10	12430672	A10	11955526	12574844	56.92828176	61.92828176	Bra008719	41.79191312	41.79191312	trans
Bra008734	30	A10	12430672	A10	11955526	12574844	56.92828176	61.92828176	Bra008720	41.79191312	41.79191312	trans
Bra008734	30	A10	12430672	A10	11955526	12574844	56.92828176	61.92828176	Bra008721	41.79191312	41.79191312	trans
Bra008734	30	A10	12430672	A10	11955526	12574844	56.92828176	61.92828176	Bra008722	41.79191312	41.79191312	trans
Bra008734	30	A10	12430672	A10	11955526	12574844	56.92828176	61.92828176	Bra008723	41.79191312	41.79191312	trans
Bra008734	30	A10	12430672	A10	11955526	12574844	56.92828176	61.92828176	Bra008724	41.79191312	41.79191312	trans
Bra008734	30	A10	12430672	A10	11955526	12574844	56.92828176	61.92828176	Bra008725	41.79191312	41.79191312	trans
Bra008734	30	A10	12430672	A10	11955526	12574844	56.92828176	61.92828176	Bra008726	41.79191312	41.79191312	trans
Bra008734	30	A10	12430672	A10	11955526	12574844	56.92828176	61.92828176	Bra008727	41.79191312	41.79191312	trans
Bra008734	30	A10	12430672	A10	11955526	12574844	56.92828176	61.92828176	Bra008728	41.79191312	41.79191312	trans
Bra008734	30	A10	12430672	A10	11955526	12574844	56.92828176	61.92828176	Bra008729	41.79191312	41.79191312	trans
Bra008734	30	A10	12430672	A10	11955526	12574844	56.92828176	61.92828176	Bra008730	41.79191312	41.79191312	trans
Bra008734	30	A10	12430672	A10	11955526	12574844	56.92828176	61.92828176	Bra008731	41.79191312	41.79191312	trans
Bra008734	30	A10	12430672	A10	11955526	12574844	56.92828176	61.92828176	Bra008732	41.79191312	41.79191312	trans
Bra008734	30	A10	12430672	A10	11955526	12574844	56.92828176	61.92828176	Bra008733	41.79191312	41.79191312	trans
Bra008734	30	A10	12430672	A10	11955526	12574844	56.92828176	61.92828176	Bra008734	41.79191312	41.79191312	CIS
Bra008734	30	A10	12430672	A10	11955526	12574844	56.92828176	61.92828176	Bra008735	41.79191312	41.79191312	trans
Bra008734	30	A10	12430672	A10	11955526	12574844	56.92828176	61.92828176	Bra008736	41.79191312	41.79191312	trans
Bra008734	30	A10	12430672	A10	11955526	12574844	56.92828176	61.92828176	Bra102321	41.79191312	41.79191312	trans
Bra008734	30	A10	12430672	A10	11955526	12574844	56.92828176	61.92828176	Bra008737	41.79191312	41.79191312	trans
Bra008734	30	A10	12430672	A10	11955526	12574844	56.92828176	61.92828176	Bra008738	41.79191312	41.79191312	trans
Bra008734	30	A10	12430672	A10	11955526	12574844	56.92828176	61.92828176	Bra008739	41.79191312	41.79191312	trans
Bra008734	30	A10	12430672	A10	11955526	12574844	56.92828176	61.92828176	Bra008740	41.79191312	41.79191312	trans
Bra008734	30	A10	12430672	A10	11955526	12574844	56.92828176	61.92828176	Bra008741	41.79191312	41.79191312	trans
Bra008734	30	A10	12430672	A10	11955526	12574844	56.92828176	61.92828176	Bra008742	41.79191312	41.79191312	trans
Bra008734	30	A10	12430672	A10	11955526	12574844	56.92828176	61.92828176	Bra008743	41.79191312	41.79191312	trans
Bra008734	30	A10	12430672	A10	11955526	12574844	56.92828176	61.92828176	Bra008744	41.79191312	41.79191312	trans
Bra008734	30	A10	12430672	A10	11955526	12574844	56.92828176	61.92828176	Bra008745	41.79191312	41.79191312	trans
Bra008734	30	A10	12430672	A10	11955526	12574844	56.92828176	61.92828176	Bra008746	41.79191312	41.79191312	trans
Bra008734	30	A10	12430672	A10	11955526	12574844	56.92828176	61.92828176	Bra008747	41.79191312	41.79191312	trans
Bra008734	30	A10	12430672	A10	11955526	12574844	56.92828176	61.92828176	Bra008748	41.79191312	41.79191312	trans
Bra008734	30	A10	12430672	A10	11955526	12574844	56.92828176	61.92828176	Bra008749	41.79191312	41.79191312	trans
Bra008734	30	A10	12430672	A10	11955526	12574844	56.92828176	61.92828176	Bra008750	41.79191312	41.79191312	trans
Bra008734	30	A10	12430672	A10	11955526	12574844	56.92828176	61.92828176	Bra008751	41.79191312	41.79191312	trans
Bra008734	30	A10	12430672	A10	11955526	12574844	56.92828176	61.92828176	Bra008752	41.79191312	41.79191312	trans
Bra008734	30	A10	12430672	A10	11955526	12574844	56.92828176	61.92828176	Bra008753	41.79191312	41.79191312	trans
Bra008734	30	A10	12430672	A10	11955526	12574844	56.92828176	61.92828176	Bra008754	41.79191312	41.79191312	trans
Bra008734	30	A10	12430672	A10	11955526	12574844	56.92828176	61.92828176	Bra008755	41.79191312	41.79191312	trans
Bra008734	30	A10	12430672	A10	11955526	12574844	56.92828176	61.92828176	Bra008756	41.79191312	41.79191312	trans
Bra008734	30	A10	12430672	A10	11955526	12574844	56.92828176	61.92828176	Bra008757	41.79191312	41.79191312	trans
Bra008734	30	A10	12430672	A10	11955526	12574844	56.92828176	61.92828176	Bra008758	41.79191312	41.79191312	trans
Bra008734	30	A10	12430672	A10	11955526	12574844	56.92828176	61.92828176	Bra008759	41.79191312	41.79191312	trans
Bra008734	30	A10	12430672	A10	11955526	12574844	56.92828176	61.92828176	Bra008760	41.79191312	41.79191312	trans
Bra008734	30	A10	12430672	A10	11955526	12574844	56.92828176	61.92828176	Bra008761	41.79191312	41.79191312	trans
Bra008734	30	A10	12430672	A10	11955526	12574844	56.92828176	61.92828176	Bra008762	41.79191312	41.79191312	trans
Bra008734	30	A10	12430672	A10	11955526	12574844	56.92828176	61.92828176	Bra008763	41.79191312	41.79191312	trans
Bra008734	30	A10	12430672	A10	11955526	12574844	56.92828176	61.92828176	Bra008764	41.79191312	41.79191312	trans
Bra008734	30	A10	12430672	A10	11955526	12574844	56.92828176	61.92828176	Bra008765	41.79191312	41.79191312	trans
Bra008734	30	A10	12430672	A10	11955526	12574844	56.92828176	61.92828176	Bra008766	41.79191312	41.79191312	trans
Bra008734	30	A10	12430672	A10	11955526	12574844	56.92828176	61.92828176	Bra008767	41.79191312	41.79191312	trans
Bra008734	30	A10	12430672	A10	11955526	12574844	56.92828176	61.92828176	Bra008768	41.79191312	41.79191312	trans
Bra008750	30	A10	12500646	A10	12217385	12634808	58.20378017	62.70363019	Bra008693	15.37538019	17.67136361	trans
Bra008750	30	A10	12500646	A10	12217385	12634808	58.20378017	62.70363019	Bra008694	15.37538019	17.67136361	trans
Bra008750	30	A10	12500646	A10	12217385	12634808	58.20378017	62.70363019	Bra008695	15.37538019	17.67136361	trans
Bra008750	30	A10	12500646	A10	12217385	12634808	58.20378017	62.70363019	Bra008696	15.37538019	17.67136361	trans
Bra008750	30	A10	12500646	A10	12217385	12634808	58.20378017	62.70363019	Bra008697	15.37538019	17.67136361	trans
Bra008750	30	A10	12500646	A10	12217385	12634808	58.20378017	62.70363019	Bra008698	15.37538019	17.67136361	trans
Bra008750	30	A10	12500646	A10	12217385	12634808	58.20378017	62.70363019	Bra008699	15.37538019	17.67136361	trans
Bra008750	30	A10	12500646	A10	12217385	12634808	58.20378017	62.70363019	Bra008700	15.37538019	17.67136361	trans
Bra008750	30	A10	12500646	A10	12217385	12634808	58.20378017	62.70363019	Bra008701	15.37538019	17.67136361	trans
Bra008750	30	A10	12500646	A10	12217385	12634808	58.20378017	62.70363019	Bra102318	15.37538019	17.67136361	trans
Bra008750	30	A10	12500646	A10	12217385	12634808	58.20378017	62.70363019	Bra102319	15.37538019	17.67136361	trans
Bra008750	30	A10	12500646	A10	12217385	12634808	58.20378017	62.70363019	Bra008702	15.37538019	17.67136361	trans
Bra008750	30	A10	12500646	A10	12217385	12634808	58.20378017	62.70363019	Bra008703	15.37538019	17.67136361	trans
Bra008750	30	A10	12500646	A10	12217385	12634808	58.20378017	62.70363019	Bra008704	15.37538019	17.67136361	trans
Bra008750	30	A10	12500646	A10	12217385	12634808	58.20378017	62.70363019	Bra008705	15.37538019	17.67136361	trans
Bra008750	30	A10	12500646	A10	12217385	12634808	58.20378017	62.70363019	Bra008706	15.37538019	17.67136361	trans
Bra008750	30	A10	12500646	A10	12217385	12634808	58.20378017	62.70363019	Bra008707	15.37538019	17.67136361	trans
Bra008750	30	A10	12500646	A10	12217385	12634808	58.20378017	62.70363019	Bra008708	15.37538019	17.67136361	trans
Bra008750	30	A10	12500646	A10	12217385	12634808	58.20378017	62.70363019	Bra008709	15.37538019	17.67136361	trans
Bra008750	30	A10	12500646	A10	12217385	12634808	58.20378017	62.70363019	Bra102320	15.37538019	17.67136361	trans
Bra008750	30	A10	12500646	A10	12217385	12634808	58.20378017	62.70363019	Bra008710	15.37538019	17.67136361	trans
Bra008750	30	A10	12500646	A10	12217385	12634808	58.20378017	62.70363019	Bra008711	15.37538019	17.67136361	trans
Bra008750	30	A10	12500646	A10	12217385	12634808	58.20378017	62.70363019	Bra008712	15.37538019	17.67136361	trans
Bra008750	30	A10	12500646	A10	12217385	12634808	58.20378017	62.70363019	Bra008713	15.37538019	17.67136361	trans
Bra008750	30	A10	12500646	A10	12217385	12634808	58.20378017	62.70363019	Bra008714	15.37538019	17.67136361	trans
Bra008750	30	A10	12500646	A10	12217385	12634808	58.20378017	62.70363019	Bra008715	15.37538019	17.67136361	trans
Bra008750	30	A10	12500646	A10	12217385	12634808	58.20378017	62.70363019	Bra008716	15.37538019	17.67136361	trans
Bra008750	30	A10	12500646	A10	12217385	12634808	58.20378017	62.70363019	Bra008717	15.37538019	17.67136361	trans
Bra008750	30	A10	12500646	A10	12217385	12634808	58.20378017	62.70363019	Bra008718	15.37538019	17.67136361	trans
Bra008750	30	A10	12500646	A10	12217385	12634808	58.20378017	62.70363019	Bra008719	15.37538019	17.67136361	trans
Bra008750	30	A10	12500646	A10	12217385	12634808	58.20378017	62.70363019	Bra008720	15.37538019	17.67136361	trans
Bra008750	30	A10	12500646	A10	12217385	12634808	58.20378017	62.70363019	Bra008721	15.37538019	17.67136361	trans
Bra008750	30	A10	12500646	A10	12217385	12634808	58.20378017	62.70363019	Bra008722	15.37538019	17.67136361	trans
Bra008750	30	A10	12500646	A10	12217385	12634808	58.20378017	62.70363019	Bra008723	15.37538019	17.67136361	trans
Bra008750	30	A10	12500646	A10	12217385	12634808	58.20378017	62.70363019	Bra008724	15.37538019	17.67136361	trans
Bra008750	30	A10	12500646	A10	12217385	12634808	58.20378017	62.70363019	Bra008725	15.37538019	17.67136361	trans
Bra008750	30	A10	12500646	A10	12217385	12634808	58.20378017	62.70363019	Bra008726	15.37538019	17.67136361	trans
Bra008750	30	A10	12500646	A10	12217385	12634808	58.20378017	62.70363019	Bra008727	15.37538019	17.67136361	trans
Bra008750	30	A10	12500646	A10	12217385	12634808	58.20378017	62.70363019	Bra008728	15.37538019	17.67136361	trans
Bra008750	30	A10	12500646	A10	12217385	12634808	58.20378017	62.70363019	Bra008729	15.37538019	17.67136361	trans
Bra008750	30	A10	12500646	A10	12217385	12634808	58.20378017	62.70363019	Bra008730	15.37538019	17.67136361	trans
Bra008750	30	A10	12500646	A10	12217385	12634808	58.20378017	62.70363019	Bra008731	15.37538019	17.67136361	trans
Bra008750	30	A10	12500646	A10	12217385	12634808	58.20378017	62.70363019	Bra008732	15.37538019	17.67136361	trans
Bra008750	30	A10	12500646	A10	12217385	12634808	58.20378017	62.70363019	Bra008733	15.37538019	17.67136361	trans
Bra008750	30	A10	12500646	A10	12217385	12634808	58.20378017	62.70363019	Bra008734	15.37538019	17.67136361	trans
Bra008750	30	A10	12500646	A10	12217385	12634808	58.20378017	62.70363019	Bra008735	15.37538019	17.67136361	trans
Bra008750	30	A10	12500646	A10	12217385	12634808	58.20378017	62.70363019	Bra008736	15.37538019	17.67136361	trans
Bra008750	30	A10	12500646	A10	12217385	12634808	58.20378017	62.70363019	Bra102321	15.37538019	17.67136361	trans
Bra008750	30	A10	12500646	A10	12217385	12634808	58.20378017	62.70363019	Bra008737	15.37538019	17.67136361	trans
Bra008750	30	A10	12500646	A10	12217385	12634808	58.20378017	62.70363019	Bra008738	15.37538019	17.67136361	trans
Bra008750	30	A10	12500646	A10	12217385	12634808	58.20378017	62.70363019	Bra008739	15.37538019	17.67136361	trans
Bra008750	30	A10	12500646	A10	12217385	12634808	58.20378017	62.70363019	Bra008740	15.37538019	17.67136361	trans
Bra008750	30	A10	12500646	A10	12217385	12634808	58.20378017	62.70363019	Bra008741	15.37538019	17.67136361	trans
Bra008750	30	A10	12500646	A10	12217385	12634808	58.20378017	62.70363019	Bra008742	15.37538019	17.67136361	trans
Bra008750	30	A10	12500646	A10	12217385	12634808	58.20378017	62.70363019	Bra008743	15.37538019	17.67136361	trans
Bra008750	30	A10	12500646	A10	12217385	12634808	58.20378017	62.70363019	Bra008744	15.37538019	17.67136361	trans
Bra008750	30	A10	12500646	A10	12217385	12634808	58.20378017	62.70363019	Bra008745	15.37538019	17.67136361	trans
Bra008750	30	A10	12500646	A10	12217385	12634808	58.20378017	62.70363019	Bra008746	15.37538019	17.67136361	trans
Bra008750	30	A10	12500646	A10	12217385	12634808	58.20378017	62.70363019	Bra008747	15.37538019	17.67136361	trans
Bra008750	30	A10	12500646	A10	12217385	12634808	58.20378017	62.70363019	Bra008748	15.37538019	17.67136361	trans
Bra008750	30	A10	12500646	A10	12217385	12634808	58.20378017	62.70363019	Bra008749	15.37538019	17.67136361	trans
Bra008750	30	A10	12500646	A10	12217385	12634808	58.20378017	62.70363019	Bra008750	15.37538019	17.67136361	CIS
Bra008750	30	A10	12500646	A10	12217385	12634808	58.20378017	62.70363019	Bra008751	15.37538019	17.67136361	trans
Bra008750	30	A10	12500646	A10	12217385	12634808	58.20378017	62.70363019	Bra008752	15.37538019	17.67136361	trans
Bra008750	30	A10	12500646	A10	12217385	12634808	58.20378017	62.70363019	Bra008753	15.37538019	17.67136361	trans
Bra008750	30	A10	12500646	A10	12217385	12634808	58.20378017	62.70363019	Bra008754	15.37538019	17.67136361	trans
Bra008750	30	A10	12500646	A10	12217385	12634808	58.20378017	62.70363019	Bra008755	15.37538019	17.67136361	trans
Bra008750	30	A10	12500646	A10	12217385	12634808	58.20378017	62.70363019	Bra008756	15.37538019	17.67136361	trans
Bra008750	30	A10	12500646	A10	12217385	12634808	58.20378017	62.70363019	Bra008757	15.37538019	17.67136361	trans
Bra008750	30	A10	12500646	A10	12217385	12634808	58.20378017	62.70363019	Bra008758	15.37538019	17.67136361	trans
Bra008750	30	A10	12500646	A10	12217385	12634808	58.20378017	62.70363019	Bra008759	15.37538019	17.67136361	trans
Bra008750	30	A10	12500646	A10	12217385	12634808	58.20378017	62.70363019	Bra008760	15.37538019	17.67136361	trans
Bra008750	30	A10	12500646	A10	12217385	12634808	58.20378017	62.70363019	Bra008761	15.37538019	17.67136361	trans
Bra008750	30	A10	12500646	A10	12217385	12634808	58.20378017	62.70363019	Bra008762	15.37538019	17.67136361	trans
Bra008750	30	A10	12500646	A10	12217385	12634808	58.20378017	62.70363019	Bra008763	15.37538019	17.67136361	trans
Bra008750	30	A10	12500646	A10	12217385	12634808	58.20378017	62.70363019	Bra008764	15.37538019	17.67136361	trans
Bra008750	30	A10	12500646	A10	12217385	12634808	58.20378017	62.70363019	Bra008765	15.37538019	17.67136361	trans
Bra008750	30	A10	12500646	A10	12217385	12634808	58.20378017	62.70363019	Bra008766	15.37538019	17.67136361	trans
Bra008750	30	A10	12500646	A10	12217385	12634808	58.20378017	62.70363019	Bra008767	15.37538019	17.67136361	trans
Bra008750	30	A10	12500646	A10	12217385	12634808	58.20378017	62.70363019	Bra008768	15.37538019	17.67136361	trans
Bra008750	30	A10	12500646	A10	12217385	12634808	58.20378017	62.70363019	Bra008769	15.37538019	17.67136361	trans
Bra008750	30	A10	12500646	A10	12217385	12634808	58.20378017	62.70363019	Bra102322	15.37538019	17.67136361	trans
Bra008750	30	A10	12500646	A10	12217385	12634808	58.20378017	62.70363019	Bra008770	15.37538019	17.67136361	trans
Bra008750	30	A10	12500646	A10	12217385	12634808	58.20378017	62.70363019	Bra008771	15.37538019	17.67136361	trans
Bra008750	30	A10	12500646	A10	12217385	12634808	58.20378017	62.70363019	Bra008772	15.37538019	17.67136361	trans
Bra008750	30	A10	12500646	A10	12217385	12634808	58.20378017	62.70363019	Bra008773	15.37538019	17.67136361	trans
Bra008750	30	A10	12500646	A10	12217385	12634808	58.20378017	62.70363019	Bra008774	15.37538019	17.67136361	trans
Bra008750	30	A10	12500646	A10	12217385	12634808	58.20378017	62.70363019	Bra102323	15.37538019	17.67136361	trans
Bra008750	30	A10	12500646	A10	12217385	12634808	58.20378017	62.70363019	Bra008775	15.37538019	17.67136361	trans
Bra008750	30	A10	12500646	A10	12217385	12634808	58.20378017	62.70363019	Bra008776	15.37538019	17.67136361	trans
Bra008750	30	A10	12500646	A10	12217385	12634808	58.20378017	62.70363019	Bra008777	15.37538019	17.67136361	trans
Bra008750	30	A10	12500646	A10	12217385	12634808	58.20378017	62.70363019	Bra008778	15.37538019	17.67136361	trans
Bra008750	30	A10	12500646	A10	12217385	12634808	58.20378017	62.70363019	Bra008779	15.37538019	17.67136361	trans
Bra008750	30	A10	12500646	A10	12217385	12634808	58.20378017	62.70363019	Bra008780	15.37538019	17.67136361	trans
Bra008750	30	A10	12500646	A10	12217385	12634808	58.20378017	62.70363019	Bra008781	15.37538019	17.67136361	trans
Bra008750	30	A10	12500646	A10	12217385	12634808	58.20378017	62.70363019	Bra008782	15.37538019	17.67136361	trans
Bra008750	30	A10	12500646	A10	12217385	12634808	58.20378017	62.70363019	Bra008783	15.37538019	17.67136361	trans
Bra008750	30	A10	12500646	A10	12217385	12634808	58.20378017	62.70363019	Bra008784	15.37538019	17.67136361	trans
Bra008797	50	A10	12674932	A10	12582126	12674458	62.295505	63.11179739	Bra008771	29.78167968	31.89915284	trans
Bra008797	50	A10	12674932	A10	12582126	12674458	62.295505	63.11179739	Bra008772	29.78167968	31.89915284	trans
Bra008797	50	A10	12674932	A10	12582126	12674458	62.295505	63.11179739	Bra008773	29.78167968	31.89915284	trans
Bra008797	50	A10	12674932	A10	12582126	12674458	62.295505	63.11179739	Bra008774	29.78167968	31.89915284	trans
Bra008797	50	A10	12674932	A10	12582126	12674458	62.295505	63.11179739	Bra102323	29.78167968	31.89915284	trans
Bra008797	50	A10	12674932	A10	12582126	12674458	62.295505	63.11179739	Bra008775	29.78167968	31.89915284	trans
Bra008797	50	A10	12674932	A10	12582126	12674458	62.295505	63.11179739	Bra008776	29.78167968	31.89915284	trans
Bra008797	50	A10	12674932	A10	12582126	12674458	62.295505	63.11179739	Bra008777	29.78167968	31.89915284	trans
Bra008797	50	A10	12674932	A10	12582126	12674458	62.295505	63.11179739	Bra008778	29.78167968	31.89915284	trans
Bra008797	50	A10	12674932	A10	12582126	12674458	62.295505	63.11179739	Bra008779	29.78167968	31.89915284	trans
Bra008797	50	A10	12674932	A10	12582126	12674458	62.295505	63.11179739	Bra008780	29.78167968	31.89915284	trans
Bra008797	50	A10	12674932	A10	12582126	12674458	62.295505	63.11179739	Bra008781	29.78167968	31.89915284	trans
Bra008797	50	A10	12674932	A10	12582126	12674458	62.295505	63.11179739	Bra008782	29.78167968	31.89915284	trans
Bra008797	50	A10	12674932	A10	12582126	12674458	62.295505	63.11179739	Bra008783	29.78167968	31.89915284	trans
Bra008797	50	A10	12674932	A10	12582126	12674458	62.295505	63.11179739	Bra008784	29.78167968	31.89915284	trans
Bra008797	50	A10	12674932	A10	12582126	12674458	62.295505	63.11179739	Bra008785	29.78167968	31.89915284	trans
Bra008797	50	A10	12674932	A10	12582126	12674458	62.295505	63.11179739	Bra008786	29.78167968	31.89915284	trans
Bra008797	50	A10	12674932	A10	12582126	12674458	62.295505	63.11179739	Bra008787	29.78167968	31.89915284	trans
Bra008797	50	A10	12674932	A10	12582126	12674458	62.295505	63.11179739	Bra008788	29.78167968	31.89915284	trans
Bra008797	50	A10	12674932	A10	12582126	12674458	62.295505	63.11179739	Bra008789	29.78167968	31.89915284	trans
Bra008797	50	A10	12674932	A10	12582126	12674458	62.295505	63.11179739	Bra008790	29.78167968	31.89915284	trans
Bra008797	50	A10	12674932	A10	12582126	12674458	62.295505	63.11179739	Bra008791	29.78167968	31.89915284	trans
Bra008797	50	A10	12674932	A10	12582126	12674458	62.295505	63.11179739	Bra008792	29.78167968	31.89915284	trans
Bra008797	50	A10	12674932	A10	12582126	12674458	62.295505	63.11179739	Bra008793	29.78167968	31.89915284	trans
Bra008797	50	A10	12674932	A10	12582126	12674458	62.295505	63.11179739	Bra008794	29.78167968	31.89915284	trans
Bra008797	50	A10	12674932	A10	12582126	12674458	62.295505	63.11179739	Bra008795	29.78167968	31.89915284	trans
Bra008797	50	A10	12674932	A10	12582126	12674458	62.295505	63.11179739	Bra008796	29.78167968	31.89915284	trans
Bra008840	20	A10	12864469	A10	12634808	12869963	62.70363019	63.92804707	Bra008786	22.5263778	23.41950475	trans
Bra008840	20	A10	12864469	A10	12634808	12869963	62.70363019	63.92804707	Bra008787	22.5263778	23.41950475	trans
Bra008840	20	A10	12864469	A10	12634808	12869963	62.70363019	63.92804707	Bra008788	22.5263778	23.41950475	trans
Bra008840	20	A10	12864469	A10	12634808	12869963	62.70363019	63.92804707	Bra008789	22.5263778	23.41950475	trans
Bra008840	20	A10	12864469	A10	12634808	12869963	62.70363019	63.92804707	Bra008790	22.5263778	23.41950475	trans
Bra008840	20	A10	12864469	A10	12634808	12869963	62.70363019	63.92804707	Bra008791	22.5263778	23.41950475	trans
Bra008840	20	A10	12864469	A10	12634808	12869963	62.70363019	63.92804707	Bra008792	22.5263778	23.41950475	trans
Bra008840	20	A10	12864469	A10	12634808	12869963	62.70363019	63.92804707	Bra008793	22.5263778	23.41950475	trans
Bra008840	20	A10	12864469	A10	12634808	12869963	62.70363019	63.92804707	Bra008794	22.5263778	23.41950475	trans
Bra008840	20	A10	12864469	A10	12634808	12869963	62.70363019	63.92804707	Bra008795	22.5263778	23.41950475	trans
Bra008840	20	A10	12864469	A10	12634808	12869963	62.70363019	63.92804707	Bra008796	22.5263778	23.41950475	trans
Bra008840	20	A10	12864469	A10	12634808	12869963	62.70363019	63.92804707	Bra008797	22.5263778	23.41950475	trans
Bra008840	20	A10	12864469	A10	12634808	12869963	62.70363019	63.92804707	Bra008798	22.5263778	23.41950475	trans
Bra008840	20	A10	12864469	A10	12634808	12869963	62.70363019	63.92804707	Bra008799	22.5263778	23.41950475	trans
Bra008840	20	A10	12864469	A10	12634808	12869963	62.70363019	63.92804707	Bra008800	22.5263778	23.41950475	trans
Bra008840	20	A10	12864469	A10	12634808	12869963	62.70363019	63.92804707	Bra008801	22.5263778	23.41950475	trans
Bra008840	20	A10	12864469	A10	12634808	12869963	62.70363019	63.92804707	Bra008802	22.5263778	23.41950475	trans
Bra008840	20	A10	12864469	A10	12634808	12869963	62.70363019	63.92804707	Bra008803	22.5263778	23.41950475	trans
Bra008840	20	A10	12864469	A10	12634808	12869963	62.70363019	63.92804707	Bra008804	22.5263778	23.41950475	trans
Bra008840	20	A10	12864469	A10	12634808	12869963	62.70363019	63.92804707	Bra008805	22.5263778	23.41950475	trans
Bra008840	20	A10	12864469	A10	12634808	12869963	62.70363019	63.92804707	Bra008806	22.5263778	23.41950475	trans
Bra008840	20	A10	12864469	A10	12634808	12869963	62.70363019	63.92804707	Bra008807	22.5263778	23.41950475	trans
Bra008840	20	A10	12864469	A10	12634808	12869963	62.70363019	63.92804707	Bra008808	22.5263778	23.41950475	trans
Bra008840	20	A10	12864469	A10	12634808	12869963	62.70363019	63.92804707	Bra008809	22.5263778	23.41950475	trans
Bra008840	20	A10	12864469	A10	12634808	12869963	62.70363019	63.92804707	Bra008810	22.5263778	23.41950475	trans
Bra008840	20	A10	12864469	A10	12634808	12869963	62.70363019	63.92804707	Bra008811	22.5263778	23.41950475	trans
Bra008840	20	A10	12864469	A10	12634808	12869963	62.70363019	63.92804707	Bra008812	22.5263778	23.41950475	trans
Bra008840	20	A10	12864469	A10	12634808	12869963	62.70363019	63.92804707	Bra008813	22.5263778	23.41950475	trans
Bra008840	20	A10	12864469	A10	12634808	12869963	62.70363019	63.92804707	Bra008814	22.5263778	23.41950475	trans
Bra008840	20	A10	12864469	A10	12634808	12869963	62.70363019	63.92804707	Bra008815	22.5263778	23.41950475	trans
Bra008840	20	A10	12864469	A10	12634808	12869963	62.70363019	63.92804707	Bra008816	22.5263778	23.41950475	trans
Bra008840	20	A10	12864469	A10	12634808	12869963	62.70363019	63.92804707	Bra008817	22.5263778	23.41950475	trans
Bra008840	20	A10	12864469	A10	12634808	12869963	62.70363019	63.92804707	Bra008818	22.5263778	23.41950475	trans
Bra008840	20	A10	12864469	A10	12634808	12869963	62.70363019	63.92804707	Bra008819	22.5263778	23.41950475	trans
Bra008840	20	A10	12864469	A10	12634808	12869963	62.70363019	63.92804707	Bra008820	22.5263778	23.41950475	trans
Bra008840	20	A10	12864469	A10	12634808	12869963	62.70363019	63.92804707	Bra008821	22.5263778	23.41950475	trans
Bra008840	20	A10	12864469	A10	12634808	12869963	62.70363019	63.92804707	Bra008822	22.5263778	23.41950475	trans
Bra008840	20	A10	12864469	A10	12634808	12869963	62.70363019	63.92804707	Bra008823	22.5263778	23.41950475	trans
Bra008840	20	A10	12864469	A10	12634808	12869963	62.70363019	63.92804707	Bra008824	22.5263778	23.41950475	trans
Bra008840	20	A10	12864469	A10	12634808	12869963	62.70363019	63.92804707	Bra008825	22.5263778	23.41950475	trans
Bra008840	20	A10	12864469	A10	12634808	12869963	62.70363019	63.92804707	Bra008826	22.5263778	23.41950475	trans
Bra008840	20	A10	12864469	A10	12634808	12869963	62.70363019	63.92804707	Bra008827	22.5263778	23.41950475	trans
Bra008840	20	A10	12864469	A10	12634808	12869963	62.70363019	63.92804707	Bra008828	22.5263778	23.41950475	trans
Bra008840	20	A10	12864469	A10	12634808	12869963	62.70363019	63.92804707	Bra008829	22.5263778	23.41950475	trans
Bra008840	20	A10	12864469	A10	12634808	12869963	62.70363019	63.92804707	Bra008830	22.5263778	23.41950475	trans
Bra008840	20	A10	12864469	A10	12634808	12869963	62.70363019	63.92804707	Bra008831	22.5263778	23.41950475	trans
Bra008840	20	A10	12864469	A10	12634808	12869963	62.70363019	63.92804707	Bra008832	22.5263778	23.41950475	trans
Bra008840	20	A10	12864469	A10	12634808	12869963	62.70363019	63.92804707	Bra008833	22.5263778	23.41950475	trans
Bra008840	20	A10	12864469	A10	12634808	12869963	62.70363019	63.92804707	Bra008834	22.5263778	23.41950475	trans
Bra008840	20	A10	12864469	A10	12634808	12869963	62.70363019	63.92804707	Bra008835	22.5263778	23.41950475	trans
Bra008840	20	A10	12864469	A10	12634808	12869963	62.70363019	63.92804707	Bra008836	22.5263778	23.41950475	trans
Bra008840	20	A10	12864469	A10	12634808	12869963	62.70363019	63.92804707	Bra008837	22.5263778	23.41950475	trans
Bra008840	20	A10	12864469	A10	12634808	12869963	62.70363019	63.92804707	Bra008838	22.5263778	23.41950475	trans
Bra008840	20	A10	12864469	A10	12634808	12869963	62.70363019	63.92804707	Bra008840	22.5263778	23.41950475	CIS
Bra008840	20	A10	12864469	A10	12634808	12869963	62.70363019	63.92804707	Bra008839	22.5263778	23.41950475	trans
Bra008840	20	A10	12864469	A10	12634808	12869963	62.70363019	63.92804707	Bra008841	22.5263778	23.41950475	trans
Bra008859	20	A10	12969910	A10	12582126	13268332	62.6835257	67.6835257	Bra008771	41.59306893	41.59306893	trans
Bra008859	20	A10	12969910	A10	12582126	13268332	62.6835257	67.6835257	Bra008772	41.59306893	41.59306893	trans
Bra008859	20	A10	12969910	A10	12582126	13268332	62.6835257	67.6835257	Bra008773	41.59306893	41.59306893	trans
Bra008859	20	A10	12969910	A10	12582126	13268332	62.6835257	67.6835257	Bra008774	41.59306893	41.59306893	trans
Bra008859	20	A10	12969910	A10	12582126	13268332	62.6835257	67.6835257	Bra102323	41.59306893	41.59306893	trans
Bra008859	20	A10	12969910	A10	12582126	13268332	62.6835257	67.6835257	Bra008775	41.59306893	41.59306893	trans
Bra008859	20	A10	12969910	A10	12582126	13268332	62.6835257	67.6835257	Bra008776	41.59306893	41.59306893	trans
Bra008859	20	A10	12969910	A10	12582126	13268332	62.6835257	67.6835257	Bra008777	41.59306893	41.59306893	trans
Bra008859	20	A10	12969910	A10	12582126	13268332	62.6835257	67.6835257	Bra008778	41.59306893	41.59306893	trans
Bra008859	20	A10	12969910	A10	12582126	13268332	62.6835257	67.6835257	Bra008779	41.59306893	41.59306893	trans
Bra008859	20	A10	12969910	A10	12582126	13268332	62.6835257	67.6835257	Bra008780	41.59306893	41.59306893	trans
Bra008859	20	A10	12969910	A10	12582126	13268332	62.6835257	67.6835257	Bra008781	41.59306893	41.59306893	trans
Bra008859	20	A10	12969910	A10	12582126	13268332	62.6835257	67.6835257	Bra008782	41.59306893	41.59306893	trans
Bra008859	20	A10	12969910	A10	12582126	13268332	62.6835257	67.6835257	Bra008783	41.59306893	41.59306893	trans
Bra008859	20	A10	12969910	A10	12582126	13268332	62.6835257	67.6835257	Bra008784	41.59306893	41.59306893	trans
Bra008859	20	A10	12969910	A10	12582126	13268332	62.6835257	67.6835257	Bra008785	41.59306893	41.59306893	trans
Bra008859	20	A10	12969910	A10	12582126	13268332	62.6835257	67.6835257	Bra008786	41.59306893	41.59306893	trans
Bra008859	20	A10	12969910	A10	12582126	13268332	62.6835257	67.6835257	Bra008787	41.59306893	41.59306893	trans
Bra008859	20	A10	12969910	A10	12582126	13268332	62.6835257	67.6835257	Bra008788	41.59306893	41.59306893	trans
Bra008859	20	A10	12969910	A10	12582126	13268332	62.6835257	67.6835257	Bra008789	41.59306893	41.59306893	trans
Bra008859	20	A10	12969910	A10	12582126	13268332	62.6835257	67.6835257	Bra008790	41.59306893	41.59306893	trans
Bra008859	20	A10	12969910	A10	12582126	13268332	62.6835257	67.6835257	Bra008791	41.59306893	41.59306893	trans
Bra008859	20	A10	12969910	A10	12582126	13268332	62.6835257	67.6835257	Bra008792	41.59306893	41.59306893	trans
Bra008859	20	A10	12969910	A10	12582126	13268332	62.6835257	67.6835257	Bra008793	41.59306893	41.59306893	trans
Bra008859	20	A10	12969910	A10	12582126	13268332	62.6835257	67.6835257	Bra008794	41.59306893	41.59306893	trans
Bra008859	20	A10	12969910	A10	12582126	13268332	62.6835257	67.6835257	Bra008795	41.59306893	41.59306893	trans
Bra008859	20	A10	12969910	A10	12582126	13268332	62.6835257	67.6835257	Bra008796	41.59306893	41.59306893	trans
Bra008859	20	A10	12969910	A10	12582126	13268332	62.6835257	67.6835257	Bra008797	41.59306893	41.59306893	trans
Bra008859	20	A10	12969910	A10	12582126	13268332	62.6835257	67.6835257	Bra008798	41.59306893	41.59306893	trans
Bra008859	20	A10	12969910	A10	12582126	13268332	62.6835257	67.6835257	Bra008799	41.59306893	41.59306893	trans
Bra008859	20	A10	12969910	A10	12582126	13268332	62.6835257	67.6835257	Bra008800	41.59306893	41.59306893	trans
Bra008859	20	A10	12969910	A10	12582126	13268332	62.6835257	67.6835257	Bra008801	41.59306893	41.59306893	trans
Bra008859	20	A10	12969910	A10	12582126	13268332	62.6835257	67.6835257	Bra008802	41.59306893	41.59306893	trans
Bra008859	20	A10	12969910	A10	12582126	13268332	62.6835257	67.6835257	Bra008803	41.59306893	41.59306893	trans
Bra008859	20	A10	12969910	A10	12582126	13268332	62.6835257	67.6835257	Bra008804	41.59306893	41.59306893	trans
Bra008859	20	A10	12969910	A10	12582126	13268332	62.6835257	67.6835257	Bra008805	41.59306893	41.59306893	trans
Bra008859	20	A10	12969910	A10	12582126	13268332	62.6835257	67.6835257	Bra008806	41.59306893	41.59306893	trans
Bra008859	20	A10	12969910	A10	12582126	13268332	62.6835257	67.6835257	Bra008807	41.59306893	41.59306893	trans
Bra008859	20	A10	12969910	A10	12582126	13268332	62.6835257	67.6835257	Bra008808	41.59306893	41.59306893	trans
Bra008859	20	A10	12969910	A10	12582126	13268332	62.6835257	67.6835257	Bra008809	41.59306893	41.59306893	trans
Bra008859	20	A10	12969910	A10	12582126	13268332	62.6835257	67.6835257	Bra008810	41.59306893	41.59306893	trans
Bra008859	20	A10	12969910	A10	12582126	13268332	62.6835257	67.6835257	Bra008811	41.59306893	41.59306893	trans
Bra008859	20	A10	12969910	A10	12582126	13268332	62.6835257	67.6835257	Bra008812	41.59306893	41.59306893	trans
Bra008859	20	A10	12969910	A10	12582126	13268332	62.6835257	67.6835257	Bra008813	41.59306893	41.59306893	trans
Bra008859	20	A10	12969910	A10	12582126	13268332	62.6835257	67.6835257	Bra008814	41.59306893	41.59306893	trans
Bra008859	20	A10	12969910	A10	12582126	13268332	62.6835257	67.6835257	Bra008815	41.59306893	41.59306893	trans
Bra008859	20	A10	12969910	A10	12582126	13268332	62.6835257	67.6835257	Bra008816	41.59306893	41.59306893	trans
Bra008859	20	A10	12969910	A10	12582126	13268332	62.6835257	67.6835257	Bra008817	41.59306893	41.59306893	trans
Bra008859	20	A10	12969910	A10	12582126	13268332	62.6835257	67.6835257	Bra008818	41.59306893	41.59306893	trans
Bra008859	20	A10	12969910	A10	12582126	13268332	62.6835257	67.6835257	Bra008819	41.59306893	41.59306893	trans
Bra008859	20	A10	12969910	A10	12582126	13268332	62.6835257	67.6835257	Bra008820	41.59306893	41.59306893	trans
Bra008859	20	A10	12969910	A10	12582126	13268332	62.6835257	67.6835257	Bra008821	41.59306893	41.59306893	trans
Bra008859	20	A10	12969910	A10	12582126	13268332	62.6835257	67.6835257	Bra008822	41.59306893	41.59306893	trans
Bra008859	20	A10	12969910	A10	12582126	13268332	62.6835257	67.6835257	Bra008823	41.59306893	41.59306893	trans
Bra008859	20	A10	12969910	A10	12582126	13268332	62.6835257	67.6835257	Bra008824	41.59306893	41.59306893	trans
Bra008859	20	A10	12969910	A10	12582126	13268332	62.6835257	67.6835257	Bra008825	41.59306893	41.59306893	trans
Bra008859	20	A10	12969910	A10	12582126	13268332	62.6835257	67.6835257	Bra008826	41.59306893	41.59306893	trans
Bra008859	20	A10	12969910	A10	12582126	13268332	62.6835257	67.6835257	Bra008827	41.59306893	41.59306893	trans
Bra008859	20	A10	12969910	A10	12582126	13268332	62.6835257	67.6835257	Bra008828	41.59306893	41.59306893	trans
Bra008859	20	A10	12969910	A10	12582126	13268332	62.6835257	67.6835257	Bra008829	41.59306893	41.59306893	trans
Bra008859	20	A10	12969910	A10	12582126	13268332	62.6835257	67.6835257	Bra008830	41.59306893	41.59306893	trans
Bra008859	20	A10	12969910	A10	12582126	13268332	62.6835257	67.6835257	Bra008831	41.59306893	41.59306893	trans
Bra008859	20	A10	12969910	A10	12582126	13268332	62.6835257	67.6835257	Bra008832	41.59306893	41.59306893	trans
Bra008859	20	A10	12969910	A10	12582126	13268332	62.6835257	67.6835257	Bra008833	41.59306893	41.59306893	trans
Bra008859	20	A10	12969910	A10	12582126	13268332	62.6835257	67.6835257	Bra008834	41.59306893	41.59306893	trans
Bra008859	20	A10	12969910	A10	12582126	13268332	62.6835257	67.6835257	Bra008835	41.59306893	41.59306893	trans
Bra008859	20	A10	12969910	A10	12582126	13268332	62.6835257	67.6835257	Bra008836	41.59306893	41.59306893	trans
Bra008859	20	A10	12969910	A10	12582126	13268332	62.6835257	67.6835257	Bra008837	41.59306893	41.59306893	trans
Bra008859	20	A10	12969910	A10	12582126	13268332	62.6835257	67.6835257	Bra008838	41.59306893	41.59306893	trans
Bra008859	20	A10	12969910	A10	12582126	13268332	62.6835257	67.6835257	Bra008840	41.59306893	41.59306893	trans
Bra008859	20	A10	12969910	A10	12582126	13268332	62.6835257	67.6835257	Bra008839	41.59306893	41.59306893	trans
[truncated: 5,138 more rows]
