# Supplementary material for: Integrating transcriptomic network reconstruction and eQTL analyses reveals mechanistic connections between genomic architecture and Brassica rapa development
Source: PLoS Genet. 2019 Sep 12;15(9):e1008367. doi: 10.1371/journal.pgen.1008367 (PMC6759183; doi:10.1371/journal.pgen.1008367)
Supplement: S7 Table — (CSV) [file pgen.1008367.s013.csv]

Year	Line	treat	r	Hmax	iD	d
2011	1	UN	0.015380424	45.33278721	637.4364473	891.0950114
2011	2	UN	0.016889206	52.52926701	606.4137246	847.8458828
2011	7	UN	0.014981685	50.49147453	617.0948711	886.2632159
2011	9	UN	0.01403688	37.52531026	626.9735776	887.4990945
2011	12	UN	0.015615171	29.25045334	596.8827844	873.0372915
2011	15	UN	0.01434298	57.08634632	601.519139	869.1307239
2011	16	UN	0.014002624	47.14855049	607.6684342	891.0950114
2011	21	UN	0.016154306	58.60911783	636.551267	874.2575768
2011	23	UN	0.016812052	48.627292	583.0640366	851.5853304
2011	25	UN	0.015062705	58.15690043	620.6139342	896.6128174
2011	30	UN	0.014738739	41.53382462	536.0432736	802.1172278
2011	31	UN	0.015993435	48.55526108	644.2966975	896.4352943
2011	36	UN	0.014597597	35.22196575	553.0934072	826.1723597
2011	39	UN	0.015162074	36.79903016	654.1339449	922.2876698
2011	42	UN	0.01417689	38.22471163	588.7749931	857.4283791
2011	46	UN	0.015868795	41.95126212	586.9260809	841.993571
2011	53	UN	0.016412698	38.96251888	573.6731645	827.294546
2011	60	UN	0.01602196	45.57653102	646.179751	896.4352943
2011	63	UN	0.015547748	52.93478238	601.2357799	857.4283791
2011	65	UN	0.015928527	50.7580905	627.4926016	862.776899
2011	66	UN	0.014247035	53.37198821	627.7493984	898.5225464
2011	69	UN	0.015350314	64.43342118	656.5386687	906.3096597
2011	70	UN	0.015322915	46.47575496	655.7915448	896.4352943
2011	73	UN	0.015525308	38.63258211	589.1993718	845.9477014
2011	76	UN	0.013980661	42.280766	580.3753166	828.3966153
2011	80	UN	0.015871276	53.08014388	595.1467006	865.6781268
2011	89	UN	0.01530462	46.43987001	627.5543707	868.9576674
2011	93	UN	0.015318327	45.51510762	628.0222837	890.2959545
2011	103	UN	0.017410614	57.40812011	580.0306009	814.0467856
2011	115	UN	0.016134741	34.06731446	597.6578558	852.6048207
2011	124	UN	0.014350772	45.69290244	663.1159624	925.7309002
2011	131	UN	0.014887496	39.65665352	561.9340348	829.9639857
2011	136	UN	0.012766261	50.04754377	643.7254165	921.9650865
2011	143	UN	0.015667462	45.57851291	677.0682508	918.1121428
2011	146	UN	0.013253447	47.18586613	642.0448068	930.0936895
2011	147	UN	0.014775581	46.90145149	671.4631525	941.2091767
2011	150	UN	0.014220217	39.41582732	606.7881353	845.9477014
2011	154	UN	0.015837932	56.80479807	635.6973895	907.915972
2011	155	UN	0.016269084	64.34242816	626.0099035	886.2632159
2011	164	UN	0.013877219	37.27516026	580.1521846	851.1292163
2011	171	UN	0.014974744	45.00666611	586.6753575	849.6846012
2011	174	UN	0.013587451	44.06652083	632.3526617	923.9551915
2011	175	UN	0.015569151	34.28217964	586.0845441	838.7861199
2011	176	UN	0.01557385	59.46971781	630.9896587	907.915972
2011	182	UN	0.013821283	67.58878173	665.056269	923.3230337
2011	183	UN	0.014321375	50.51365229	651.9277993	947.2104576
2011	184	UN	0.014807858	36.7988141	617.4944054	869.4340183
2011	187	UN	0.014884066	52.82052758	613.2782815	879.6060966
2011	190	UN	0.01552712	55.74127305	677.4632305	952.5605162
2011	193	UN	0.016597715	42.1960362	593.7579488	857.4283791
2011	198	UN	0.015752152	52.21396959	660.5288601	935.7313185
2011	199	UN	0.01501945	39.56750363	598.5802735	850.6567146
2011	201	UN	0.014229432	54.87158109	617.7097687	862.776899
2011	204	UN	0.014934266	45.16057128	597.6218114	845.9477014
2011	205	UN	0.014774962	54.40827787	613.4639471	879.6060966
2011	206	UN	0.014703782	44.47551083	623.0777679	896.4352943
2011	207	UN	0.014617568	35.03191655	560.0186874	845.1330676
2011	208	UN	0.014025841	45.75045922	599.09378	851.7498221
2011	211	UN	0.014152909	44.23929871	612.8194065	900.7794363
2011	212	UN	0.015598999	45.31068351	629.0200458	854.750043
2011	213	UN	0.017836411	52.58258126	600.6216246	852.6048207
2011	215	UN	0.014686763	36.285475	625.6735354	909.5690207
2011	222	UN	0.016106241	56.45118932	631.7496958	886.2632159
2011	223	UN	0.01457876	37.84458356	618.4639231	885.2437257
2011	225	UN	0.014881266	54.38173894	606.5767876	887.1847678
2011	228	UN	0.016900325	46.72563403	573.1908858	842.2230677
2011	229	UN	0.013596914	61.07568061	666.1494945	968.6515985
2011	232	UN	0.017389174	58.27275166	612.9407178	849.8576577
2011	234	UN	0.015746994	42.89880626	594.3110688	852.6048207
2011	235	UN	0.013677314	34.97924556	584.4733162	851.7498221
2011	240	UN	0.015429245	38.45837788	636.7616095	896.4352943
2011	242	UN	0.015192397	42.66150513	564.5745075	832.4767558
2011	243	UN	0.01373406	51.18824625	609.1888985	907.915972
2011	248	UN	0.015710982	56.14733424	657.9734473	892.2909727
2011	250	UN	0.015202654	52.85260704	580.8603291	826.1056818
2011	251	UN	0.014702362	42.75259537	690.3706995	945.2126545
2011	253	UN	0.014925003	41.54110255	625.750008	903.8918925
2011	255	UN	0.014106121	56.09931995	642.2349052	918.3416549
2011	256	UN	0.01629847	39.62982418	574.531132	845.9477014
2011	259	UN	0.015957327	40.57620964	578.8639627	829.1185038
2011	264	UN	0.015791908	27.14811996	575.9138067	828.5728166
2011	265	UN	0.015001113	38.71610537	604.7087745	864.4845642
2011	267	UN	0.013518715	39.5076127	651.3042969	910.6593433
2011	268	UN	0.01429255	50.22425581	578.5069296	851.5853304
2011	270	UN	0.016465546	39.53876501	569.521464	840.5991815
2011	277	UN	0.015214778	35.80787198	556.0453498	809.9203561
2011	281	UN	0.016622028	53.76208668	672.3596632	911.564039
2011	282	UN	0.015158777	49.72713919	658.1339304	911.1164897
2011	284	UN	0.017302898	48.07108779	642.1618729	845.9477014
2011	285	UN	0.014409505	44.64309276	628.4201193	868.414528
2011	288	UN	0.016173577	40.90029221	572.3577823	802.1172278
2011	289	UN	0.015003703	60.69079552	676.8880555	927.898975
2011	290	UN	0.017015179	62.03130528	685.1003373	908.6643251
2011	300	UN	0.013676769	50.08185731	621.7059062	906.1800485
2011	301	UN	0.015529632	59.44333552	681.5788332	928.9456191
2011	303	UN	0.015390954	42.49296666	622.7414616	885.4873196
2011	308	UN	0.016382476	35.30626682	531.3980094	804.9882876
2011	311	UN	0.015012883	26.7828931	595.7647864	853.7448403
2011	318	UN	0.013473286	49.04160198	683.0275217	968.5997356
2011	325	UN	0.016416068	39.76245947	616.4295304	846.746471
2011	328	UN	0.015816941	44.4278416	612.3560766	875.2245261
2011	332	UN	0.016230274	40.26476686	566.3035978	818.9464254
2011	337	UN	0.016244988	48.6319061	624.7346917	884.6067456
2011	339	UN	0.018374671	41.97975481	577.0987542	811.5302788
2011	340	UN	0.014615345	45.2245165	626.0907859	907.5712177
2011	341	UN	0.014783919	40.90713693	623.3714864	880.035902
2011	344	UN	0.01557661	47.39043919	630.2511235	874.2575768
2011	346	UN	0.014221818	47.283123	643.0423606	891.8434235
2011	347	UN	0.015599809	56.1499087	598.2603969	873.5373948
2011	353	UN	0.017980115	50.57627605	614.7507171	859.9700212
2011	354	UN	0.015732519	50.99658107	597.1684134	849.8576577
2011	355	UN	0.01528913	38.69845055	605.7656634	869.4340183
2011	357	UN	0.015812323	55.37448281	625.2434625	907.915972
2011	359	UN	0.013300979	46.67112672	640.2277057	946.5898518
2011	360	UN	0.015877565	38.62361024	581.990837	841.993571
2011	363	UN	0.01621754	56.43260614	615.1248693	874.2575768
2011	373	UN	0.016053496	43.16778562	609.1564262	840.5991815
2011	376	UN	0.014246012	57.70701695	649.1450136	943.7929918
2011	380	UN	0.015888926	44.65434869	591.3787239	831.8561501
2011	500	UN	NA	NA	NA	NA
2011	511	UN	0.015219105	32.79406422	608.1152531	871.8219452
2012	1	UN	0.01265305	40.07475487	659.1967939	944.3922355
2012	2	UN	0.013129697	49.99001522	661.9006421	917.1550211
2012	7	UN	0.013686736	37.62778827	516.3685179	761.0104821
2012	9	UN	0.01339133	29.83788965	545.0483484	800.6084652
2012	12	UN	0.014476318	19.86868247	516.6280609	762.5616325
2012	15	UN	0.013243824	47.85415245	616.4515515	876.2526307
2012	16	UN	0.014016578	41.34139886	608.0633505	859.2509678
2012	21	UN	0.012135767	54.6309223	717.9059895	996.2774044
2012	23	UN	0.014999484	30.59562057	495.4951873	728.6942978
2012	25	UN	0.012471823	47.9282772	639.0367791	899.355872
2012	30	UN	0.011965931	26.73054338	465.7135573	744.5971074
2012	31	UN	0.012977367	44.35952225	672.1557432	930.3535879
2012	36	UN	0.011831135	20.71037627	473.744145	764.1673153
2012	39	UN	0.013443813	23.87289287	609.3319444	867.5990105
2012	42	UN	0.013171459	29.13339711	569.6468096	825.1691902
2012	46	UN	0.01363598	36.11660648	607.837622	860.758133
2012	53	UN	0.016241853	33.69425903	575.0479215	787.4142482
2012	60	UN	0.013381376	37.53349347	630.2061249	882.0976545
2012	63	UN	0.01595371	45.92760524	590.790223	813.5036803
2012	65	UN	0.012229831	40.22657225	613.1629955	895.7817645
2012	66	UN	0.015407356	42.99799134	552.579032	792.4014613
2012	69	UN	0.012527407	59.80350096	711.9559538	978.1725889
2012	70	UN	0.016305772	34.76387404	537.8472965	782.2116909
2012	73	UN	0.014893862	25.56040754	512.9134091	760.7289821
2012	76	UN	0.014297883	26.01125491	532.0934233	783.462058
2012	80	UN	0.012545235	45.9608866	612.9502918	887.5198331
2012	89	UN	0.015889482	28.77646358	540.4206014	765.8661945
2012	93	UN	0.012887152	29.29493077	506.8263026	777.748487
2012	103	UN	0.014113979	46.96119059	617.626903	870.6889997
2012	115	UN	0.013500711	26.29594934	652.5562131	910.2024208
2012	124	UN	0.011952748	44.69516476	695.442358	966.1397631
2012	131	UN	0.013757549	27.99045292	487.2745535	750.1288477
2012	136	UN	0.01065778	33.9707882	575.643796	884.7079394
2012	143	UN	0.012806201	39.07590025	741.9876653	997.9479384
2012	146	UN	0.0112555	37.80196546	596.3994722	896.6215872
2012	147	UN	0.013962775	38.24397023	693.8414284	936.7641129
2012	150	UN	0.013048066	41.29054508	589.8199728	843.6437911
2012	154	UN	0.012300209	49.91435917	691.6897745	972.8250996
2012	155	UN	0.012596771	59.87397269	724.1544615	991.4798435
2012	164	UN	0.011212918	22.90569681	444.2601263	753.4384144
2012	171	UN	0.0152362	34.00600051	533.5065634	768.9288726
2012	174	UN	0.011603584	36.80709148	675.3901204	957.9730181
2012	175	UN	0.013423449	33.43368278	604.5991104	863.4478838
2012	176	UN	0.012598338	54.12775742	775.0952655	1040.859536
2012	182	UN	0.012088005	58.09924366	719.9619723	989.0877016
2012	183	UN	0.011877912	45.91354305	669.5319753	949.2432715
2012	184	UN	0.012717693	31.40005805	592.7863235	859.1227089
2012	187	UN	0.015227096	37.60015789	556.9109126	782.7014867
2012	190	UN	0.012252331	55.39678255	712.7044335	983.7219346
2012	193	UN	0.01335539	36.06008458	616.5547163	873.8736924
2012	198	UN	0.015151039	40.31368445	666.2694171	903.5554135
2012	199	UN	0.012860676	30.39000968	602.43255	869.1039133
2012	201	UN	0.012726893	39.54862553	506.4689147	775.7762039
2012	204	UN	0.01530042	28.82888583	486.8698643	713.8404652
2012	205	UN	0.01158704	45.79906926	639.8230385	925.0970577
2012	206	UN	0.014958236	32.58283747	537.4465911	778.450281
2012	207	UN	0.012237457	16.626648	473.6093883	749.7893979
2012	208	UN	0.013940866	34.78338408	566.4668331	806.5885896
2012	211	UN	0.011583661	39.11366883	636.8865326	909.7651079
2012	212	UN	0.014044807	34.20591994	546.8094479	793.7851026
2012	213	UN	0.013510418	50.80225461	689.2350947	936.050219
2012	215	UN	0.01397673	25.04491006	564.3322062	803.7248489
2012	222	UN	0.012341627	55.68776044	706.2414751	963.4497656
2012	223	UN	0.013536106	29.5009067	593.5997256	843.8946025
2012	225	UN	0.013967706	45.70977885	596.1914454	837.6732229
2012	228	UN	0.012577138	38.99690149	666.2166361	931.4931447
2012	229	UN	0.011799536	56.09188591	652.1806239	943.7548278
2012	232	UN	0.013926563	53.35072682	696.037082	942.6628123
2012	234	UN	0.01365357	40.31336482	630.9308279	885.0394766
2012	235	UN	0.011587041	21.58071709	476.9187871	785.0154309
2012	240	UN	0.013965896	21.70497373	537.6770833	786.497321
2012	242	UN	0.012860457	32.76601544	551.569009	806.9845213
2012	243	UN	0.011821431	41.00196675	660.8166696	940.3575003
2012	248	UN	0.01320478	45.19096815	609.463053	867.2526292
2012	250	UN	0.012056897	45.95878677	581.363407	862.8511596
2012	251	UN	0.012538208	42.69237934	764.7112112	1027.696769
2012	253	UN	0.01293982	28.7771746	573.5699409	825.9375336
2012	255	UN	0.012304904	44.93389094	620.2500091	886.8403111
2012	256	UN	0.015076873	31.09686999	521.7518081	737.4703525
2012	259	UN	0.016276532	29.14056731	536.3937185	753.5753938
2012	264	UN	0.013877258	19.32699781	450.3482321	701.1334723
2012	265	UN	0.012101796	28.6711715	520.3593911	798.6570879
2012	267	UN	0.014760944	21.71993067	487.4963507	729.2514361
2012	268	UN	0.013187083	32.48187451	465.7098459	721.6439048
2012	270	UN	0.015003285	30.55576269	519.2684946	770.0344264
2012	277	UN	0.013457573	31.17572401	585.5447642	836.7827174
2012	281	UN	0.01308083	51.76071281	761.9606714	1014.775774
2012	282	UN	0.013551289	51.12614752	754.1439956	997.5854512
2012	284	UN	0.013652986	54.25703149	774.2000973	1023.635797
2012	285	UN	0.014570275	30.94372487	563.3948632	793.2152275
2012	288	UN	0.014375323	28.93660978	558.7144307	802.6448106
2012	289	UN	0.01274256	60.75881935	748.8304991	1008.60583
2012	290	UN	0.013088115	47.53135096	602.5590739	867.3058687
2012	300	UN	0.012037133	45.29384901	665.2467541	934.1735251
2012	301	UN	0.013670668	50.64863356	623.0926682	880.3616567
2012	303	UN	0.013464602	31.64700355	502.1531643	752.417673
2012	308	UN	0.011878409	30.98841783	602.6688098	888.3642701
2012	311	UN	0.012774402	23.46958192	532.7521985	790.8595758
2012	318	UN	0.012173768	43.19817291	611.3979765	893.9788799
2012	325	UN	0.013155755	34.70980802	633.7357011	884.5676257
2012	328	UN	0.01439815	33.24059115	616.9981285	863.5637187
2012	332	UN	0.014573382	30.40176074	498.9044977	747.4390673
2012	337	UN	0.013335926	44.1611301	702.6331884	950.583726
2012	339	UN	0.015163388	30.46972433	494.0721347	720.6673996
2012	340	UN	0.013216601	43.0321879	626.7030546	889.3987996
2012	341	UN	0.013788704	27.86591838	535.812207	784.9720968
2012	344	UN	0.014839034	43.32774646	620.4025615	870.4448976
2012	346	UN	0.01358171	37.31690805	599.8605655	837.0258785
2012	347	UN	0.013694725	45.26685055	593.6463109	834.4246955
2012	353	UN	0.014232776	37.37137409	571.6338547	822.5568226
2012	354	UN	0.013747447	48.3856008	593.0446458	848.0312132
2012	355	UN	0.012376828	33.27356834	632.9658578	914.1469869
2012	357	UN	0.012791526	52.78414184	698.5331027	972.287792
2012	359	UN	0.012294401	33.86632788	582.3714451	854.9215279
2012	360	UN	0.013068325	42.97977614	644.3784194	912.8002685
2012	363	UN	0.012821215	48.31249382	676.3395853	937.233009
2012	373	UN	0.014354442	36.02402681	634.3170368	873.222718
2012	376	UN	0.014157411	38.29974784	538.4919809	783.4684363
2012	380	UN	0.014021631	43.83978777	585.7442983	822.7971655
2012	1	CR	0.012946482	35.68621595	616.8299337	887.0162723
2012	2	CR	0.013206358	45.20347178	635.2602233	895.7425019
2012	7	CR	0.0144597	33.04620274	494.4885697	750.1993311
2012	9	CR	0.014698057	24.81519581	497.9264822	721.0262465
2012	12	CR	0.015502658	19.65954126	492.9760727	727.8776247
2012	15	CR	0.013858875	42.64318272	596.4780145	853.8672615
2012	16	CR	0.013846	36.74146649	571.8662257	814.6605389
2012	21	CR	0.013002573	44.93677226	678.5096644	931.5796336
2012	23	CR	0.014368015	26.28912514	441.5023723	695.1602015
2012	25	CR	0.013157287	42.59034641	592.798619	855.3630892
2012	30	CR	0.012961044	24.72309872	449.8295121	722.4682953
2012	31	CR	0.013674696	35.33528507	638.6670386	897.2575331
2012	36	CR	0.014512833	20.88787557	448.3980753	682.9781621
2012	39	CR	0.013944589	27.44148131	623.0211058	887.2770955
2012	42	CR	0.014043927	28.58074371	553.2372813	800.4153204
2012	46	CR	0.013833316	33.36077517	583.2458296	812.2412882
2012	53	CR	0.016062006	29.82454464	571.2874982	794.2195742
2012	60	CR	0.013901508	31.29506115	592.0434846	830.9457634
2012	63	CR	0.01592286	39.17113322	547.1136383	769.9930541
2012	65	CR	0.014326005	31.0396926	560.4029268	790.2873179
2012	66	CR	0.01549428	35.55674479	522.1506995	735.7004167
2012	69	CR	0.012726548	51.41845865	685.6625854	937.6080735
2012	70	CR	0.016031187	28.03781121	524.5918698	744.2994622
2012	73	CR	0.015750548	25.21047175	510.8899514	727.4023744
2012	76	CR	0.015429966	25.43272705	522.8239476	751.4589891
2012	80	CR	0.013036227	42.2374302	595.4464479	834.5295197
2012	89	CR	0.01708261	29.93543633	530.6796549	740.3782344
2012	93	CR	0.014696596	28.17337129	486.9504879	727.4412906
2012	103	CR	0.014255244	42.58231472	581.7150519	826.9313576
2012	115	CR	0.01394127	21.80572271	629.6621994	888.8280739
2012	124	CR	0.012410779	42.15244907	720.1456195	992.3726524
2012	131	CR	0.013423245	23.18827838	490.7084939	750.4676787
2012	136	CR	0.01084792	26.9978903	562.6145573	854.5003722
2012	143	CR	0.012959409	35.88915979	738.0138333	1013.76092
2012	146	CR	0.01200791	33.35739355	577.6582666	863.0854093
2012	147	CR	0.014036348	34.41367619	656.1019042	910.8763031
2012	150	CR	0.014231709	37.86108063	567.3585448	815.7999775
2012	154	CR	0.012025349	42.67571184	667.6852979	933.173226
2012	155	CR	0.01167586	49.14973852	701.3616565	1006.762287
2012	164	CR	0.012969367	21.45560483	396.606882	652.6891777
2012	171	CR	0.015180296	29.8116126	516.9163685	762.8650887
2012	174	CR	0.01276095	36.46087965	644.3775369	906.1081723
2012	175	CR	0.013280995	27.6726101	571.2791689	818.6569787
2012	176	CR	0.012518567	40.16376533	696.1333272	965.9375816
2012	182	CR	0.011362441	54.18270137	717.5854941	1007.286748
2012	183	CR	0.011850583	41.52982232	648.3089064	933.7057314
2012	184	CR	0.013320179	27.28816819	562.8274481	815.1018845
2012	187	CR	0.015209325	30.54484135	520.5650594	762.5961547
2012	190	CR	0.011359945	47.02589077	689.912232	970.1296796
2012	193	CR	0.013474477	28.38122503	608.8163891	867.8817886
2012	198	CR	0.014002618	28.99064893	650.2356091	883.4643185
2012	199	CR	0.013355798	32.47339829	591.3674156	839.5568996
2012	201	CR	0.013483483	31.15712032	485.6962856	726.4143463
2012	204	CR	0.015419258	21.82084146	442.8981548	648.7102832
2012	205	CR	0.011367978	40.06795699	612.0501867	900.044097
2012	206	CR	0.015279011	27.34308594	534.2440389	763.9301772
2012	207	CR	0.012614744	21.57235395	484.6612603	759.0670245
2012	208	CR	0.014081882	23.28584008	538.1653759	781.6396774
2012	211	CR	0.01211155	33.01142698	603.3002994	884.1581881
2012	212	CR	0.014491969	28.06090259	506.5941813	758.3500822
2012	213	CR	0.013494947	40.18271715	651.452942	906.6658323
2012	215	CR	0.015419896	24.18320212	560.3615337	769.9518248
2012	222	CR	0.013851755	40.06116503	642.1416329	893.5365752
2012	223	CR	0.014689653	28.29477037	552.3469362	779.9352109
2012	225	CR	0.01397483	36.05656482	571.7707331	810.5046316
2012	228	CR	0.012046701	33.45648752	638.4736896	912.2013675
2012	229	CR	0.011963231	44.61087513	611.8615774	902.2643141
2012	232	CR	0.013040429	50.29381188	669.3195197	927.4590431
2012	234	CR	0.013148044	37.52427106	610.1070621	869.3995938
2012	235	CR	0.012202247	24.36484498	481.3187688	766.4728312
2012	240	CR	0.015814837	23.20190306	525.9762284	729.9446865
2012	242	CR	0.014578554	31.08080599	508.8457302	751.615731
2012	243	CR	0.012814766	32.81167819	593.3587307	853.7719836
2012	248	CR	0.013980251	37.87590991	589.1745555	835.7317393
2012	250	CR	0.012555896	36.88132851	547.7825555	810.9822796
2012	251	CR	0.012308384	47.22389069	730.6506934	1006.456356
2012	253	CR	0.013647531	29.0380896	547.9004565	799.8414028
2012	255	CR	0.012296337	38.13067369	573.6851326	861.3450431
2012	256	CR	0.015629913	27.43279098	501.6350029	743.9830623
2012	259	CR	0.016994151	26.41918882	481.5095635	684.5474124
2012	264	CR	0.015370918	18.00700932	433.6775318	658.1121253
2012	265	CR	0.012430153	28.46778845	509.3311896	771.8100994
2012	267	CR	0.013800629	20.36344616	493.5974805	759.6748787
2012	268	CR	0.012800014	31.25348528	446.6471485	731.8574724
2012	270	CR	0.016366596	27.66147754	486.9031305	714.0406371
2012	277	CR	0.013801252	30.91219884	561.3138892	798.866509
2012	281	CR	0.013651962	43.33213437	743.3996792	986.8173408
2012	282	CR	0.012679104	47.87779804	725.2896878	993.8882706
2012	284	CR	0.013548565	47.61252932	741.689941	992.3212027
2012	285	CR	0.014274011	28.18855292	527.64781	777.1406474
2012	288	CR	0.014548498	26.41343859	534.4408906	771.7449003
2012	289	CR	0.012302594	44.31800092	695.8198313	959.6831019
2012	290	CR	0.012159725	41.10024634	579.759258	853.6056516
2012	300	CR	0.012007307	39.02740616	640.2757773	904.2581957
2012	301	CR	0.014213917	41.95160308	598.3948766	847.1819845
2012	303	CR	0.013960298	24.51322887	467.4907621	722.8085442
2012	308	CR	0.013282318	25.02170545	547.8900843	800.7458499
2012	311	CR	0.013206367	22.34713064	518.482647	781.743991
2012	318	CR	0.013745441	31.18403863	556.540966	802.5938744
2012	325	CR	0.013810351	29.92358723	587.6964692	833.944538
2012	328	CR	0.01557853	28.36057704	566.9372878	774.2217865
2012	332	CR	0.015815325	27.09049512	483.6517893	710.2482665
2012	337	CR	0.013512427	39.27167147	661.7414022	909.3256283
2012	339	CR	0.016930497	23.92749145	465.2107114	674.2094941
2012	340	CR	0.012274357	32.41816516	596.8924611	887.4438341
2012	341	CR	0.013780294	25.500068	512.6984851	763.6165608
2012	344	CR	0.01510763	40.38444482	609.2376358	841.0774358
2012	346	CR	0.013519568	36.64548749	597.4357575	857.5495404
2012	347	CR	0.01408606	38.18934474	578.520712	824.9862701
2012	353	CR	0.014310025	30.62776941	538.9447121	792.4211155
2012	354	CR	0.01426895	35.99170035	558.6173294	790.6464185
2012	355	CR	0.012590006	26.64943261	597.4219115	879.857624
2012	357	CR	0.011991798	43.3413658	675.1224316	951.1979848
2012	359	CR	0.013151207	34.51650051	559.4626459	824.6662058
2012	360	CR	0.01296565	36.15724415	582.1455575	854.5029184
2012	363	CR	0.013452768	48.17759768	659.5162665	921.2037872
2012	373	CR	0.014473578	29.96766663	593.1252609	827.0915328
2012	376	CR	0.015674912	30.61102261	542.4320856	755.2295514
2012	380	CR	0.01507177	34.26938874	542.2923064	778.151863
